# Supplementary material for: Sex- and Regio-Specific Lipid Profiling of Shishamo and Capelin Fish by Nontargeted Liquid Chromatography/Mass Spectrometry
Source: Foods. 2026 Jan 14;15(2):298. doi: 10.3390/foods15020298 (PMC12840183; doi:10.3390/foods15020298)
Supplement: Supplementary file 1 [file foods-15-00298-s001.zip › Supplementary data (Table S1).xlsx]

## Sheet: Table S1
Table S1. List of lipid metabolites and their relative amount (mg/100 g of body parts)
Lipid species	RT	m/z	Adduct type	capelin_female_head_1	capelin_female_head_2	capelin_female_head_3	capelin_female_head_4	capelin_female_meat_1	capelin_female_meat_2	capelin_female_meat_3	capelin_female_meat_4	capelin_female_roe_1	capelin_female_roe_2	capelin_female_roe_3	capelin_female_roe_4	capelin_female_viscera_1	capelin_female_viscera_2	capelin_female_viscera_3	capelin_female_viscera_4	capelin_male_head_1	capelin_male_head_2	capelin_male_head_3	capelin_male_head_4	capelin_male_meat_1	capelin_male_meat_2	capelin_male_meat_3	capelin_male_meat_4	capelin_male_viscera_1	capelin_male_viscera_2	capelin_male_viscera_3	capelin_male_viscera_4	shishamo_female_head_1	shishamo_female_head_2	shishamo_female_head_3	shishamo_female_head_4	shishamo_female_meat_1	shishamo_female_meat_2	shishamo_female_meat_3	shishamo_female_meat_4	shishamo_female_roe_1	shishamo_female_roe_2	shishamo_female_roe_3	shishamo_female_roe_4	shishamo_female_viscera_1	shishamo_female_viscera_2	shishamo_female_viscera_3	shishamo_female_viscera_4	shishamo_male_head_1	shishamo_male_head_2
FA 10:0	4.752	171.139	[M-H]-	0.10848	0.106914	0.116362	0.113586	0.116723	0.128121	0.121862	0.122277	0.18131	0.176901	0.171419	0.173396	0.245018	0.271116	0.25275	0.260677	0.589871	0.56911	0.546332	0.556923	0.240913	0.235082	0.228484	0.240422	0.236226	0.223026	0.236532	0.215818	0.124012	0.117604	0.12186	0.111506	0.0986637	0.101119	0.0972323	0.0965102	0.162585	0.174382	0.16779	0.176634	0.336241	0.388632	0.390212	0.369879	0.100089	0.115912
FA 12:0	7.563	199.171	[M-H]-	15.4985	16.2185	16.5453	16.6087	17.9974	18.4765	19.0529	18.8496	22.8169	22.7364	21.4441	21.6887	34.5139	38.2708	36.0236	36.3895	16.3107	14.9411	14.3336	14.6384	16.0906	15.4522	15.0616	15.7673	26.418	25.4191	26.1407	25.5265	17.8056	17.8296	17.039	17.4387	15.9178	16.3714	15.4885	15.0835	21.354	22.2592	21.7209	21.8207	44.3787	51.4252	48.8967	47.8711	14.5475	15.5029
FA 13:0	8.616	213.186	[M-H]-	0.887356	0.908768	0.945598	0.533507	1.07122	1.09826	1.10591	1.1382	1.33029	1.33962	1.26206	1.26288	2.53323	2.74962	2.6412	2.55153	0.969654	0.872838	0.830135	0.859913	1.01571	1.00479	0.967447	1.00242	2.16937	2.20678	2.17071	2.04527	1.05367	1.03407	0.975143	0.989856	0.889816	0.95272	0.869543	0.84083	1.25505	1.28917	1.23576	1.25984	2.34872	2.66784	2.61044	2.48294	0.93161	0.978006
FA 14:0	9.901	227.201	[M-H]-	241.432	244.644	256.47	248.945	269.778	272.679	275.811	276.723	345.392	336.105	319.522	316.221	518.429	575.067	534.249	553.68	259.05	244.755	230.254	245.509	249.27	255.971	242.173	243.151	401.779	414.468	414.222	386.89	277.718	275.987	259.473	269.195	245.143	262.166	243.507	231.674	320.01	329.922	318.375	320.598	700.54	711.469	708.696	668.008	246.084	255.967
FA 14:0;O	3.416	243.196	[M-H]-	0.0828498	0.0807397	0.0846555	0.0874343	0.0807499	0.0814989	0.0800864	0.0821361	0.117047	0.114385	0.112134	0.106366	0.107956	0.123389	0.11726	0.130241	0.0919004	0.0859089	0.0785237	0.0868699	0.0841951	0.0857207	0.080378	0.0872769	0.13039	0.13451	0.125356	0.127746	0.0886124	0.0907209	0.087782	0.0903549	0.0760786	0.0793574	0.0724939	0.0693129	0.12898	0.129077	0.120431	0.128478	0.231459	0.21167	0.223699	0.204492	0.083986	0.0967144
FA 14:1	8.425	225.186	[M-H]-	0.909272	0.897374	0.9489	0.635649	2.2694	2.41765	2.33979	2.41884	3.86345	3.76828	3.64344	3.66604	11.6458	12.2031	12.3354	11.7426	1.12121	1.09203	1.0467	1.06995	1.38734	1.34447	1.32891	1.3837	6.90453	7.04647	6.97521	6.67338	1.03558	1.02472	0.994674	1.01283	0.650326	0.664389	0.622707	0.645207	1.76479	1.73246	1.73356	1.80323	8.03055	9.16852	8.91855	8.59149	0.564574	0.608413
FA 15:0	10.335	241.217	[M-H]-	1.49708	1.46113	1.42205	1.63714	2.83363	2.56987	2.6611	2.7404	3.91307	3.52139	3.68415	3.51387	8.84571	8.77263	9.31249	8.73327	1.34126	1.33605	1.31356	1.35401	2.37146	2.41614	2.26786	2.38964	8.35611	9.42309	8.14828	8.92229	2.0115	1.90179	1.91055	1.96943	1.83318	1.80557	1.68305	1.81681	3.92162	3.84751	3.6189	3.78238	17.1459	16.7909	17.0999	16.386	1.54807	1.74318
FA 15:1	9.22	239.202	[M-H]-	0.191856	0.178738	0.185762	0.156914	0.720692	0.731747	0.726534	0.739854	1.08043	0.985502	1.03039	1.02577	4.37616	4.36475	4.50589	4.24009	0.129959	0.134553	0.132487	0.137536	0.488128	0.512318	0.461691	0.525426	2.96057	3.1494	2.92976	3.09878	0.360685	0.343497	0.334615	0.344964	0.169263	0.169942	0.161084	0.173916	0.619831	0.580164	0.60048	0.644968	4.58844	5.50195	5.45117	5.17056	0.136422	0.146754
FA 15:4	8.597	233.154	[M-H]-	0.330332	0.298857	0.22267	0.144772	0.294341	0.332062	0.256477	0.432148	0.289799	0.263602	0.358789	0.203205	0.416613	0.413176	0.524252	0.52483	0.209521	0.295533	0.253532	0.27593	0.2448	0.356214	0.268434	0.167312	0.27914	0.401853	0.428027	0.256597	0.211471	0.296738	0.196523	0.328703	0.179284	0.17169	0.172075	0.20779	0.340376	0.206428	0.207868	0.303614	0.626296	0.510562	0.956069	0.552999	0.374947	0.313872
FA 16:0	11.282	255.233	[M-H]-	61.8066	60.4126	64.0472	64.7264	104.62	108.875	107.384	109.042	137.21	134.717	130.794	129.69	365.025	380.465	375.077	367.012	60.3965	59.5396	55.8532	57.5091	77.7592	77.7064	75.6617	76.7955	198.59	201.261	202.034	193.008	70.1163	70.816	69.6641	70.4117	69.2204	69.1047	66.4375	66.9194	102.724	100.907	97.6102	101.152	464.336	477.333	468.179	464.608	58.0297	60.0178
FA 16:0(2OH)	8.682	271.228	[M-H]-	0.103904	0.0997815	0.10638	0.0458202	0.0797062	0.0850461	0.0825223	0.0849349	0.00717746	0.0535186	0.0530764	0.0310541	0.389265	0.393762	0.408771	0.385066	0.097603	0.0964901	0.0914717	0.0972283	0.0475957	0.0462092	0.0489852	0.0473967	0.183814	0.192764	0.187544	0.176381	0.0548264	0.0602271	0.0557715	0.0557298	0.022865	0.0231579	0.0218602	0.0276884	0.0452062	0.039069	0.0331086	0.0325608	29.4901	34.5251	34.9632	33.2843	0.0352715	0.0474319
FA 16:1	10.208	253.204	[M-H]-	16.0907	15.3669	15.8101	15.5822	56.2994	53.1875	55.2677	55.402	124.62	113.017	112.898	115.483	197.309	197.277	210.334	193.037	8.53722	9.40796	9.36217	9.3539	22.7818	22.9381	22.0167	24.2223	96.1036	102.654	89.6672	99.4508	19.5896	0.707839	19.0143	20.4112	11.676	10.5454	10.0956	11.5318	54.0558	53.0739	52.0037	54.2354	205.615	209.537	210.328	203.691	7.41403	7.84112
FA 16:2	9.12	251.201	[M-H]-	1.24969	1.17463	1.25288	1.01142	6.08613	6.36443	6.04816	6.31612	11.414	10.8204	10.3825	10.8026	26.9017	28.4202	28.8903	0.948108	0.744387	0.766659	0.729759	0.74857	2.72837	2.65013	2.59385	2.79156	11.7466	11.5321	11.2382	11.6511	1.82233	1.79852	1.7655	1.78397	1.25272	1.22954	1.17861	1.24522	4.52846	4.28192	4.52038	4.8069	25.7334	28.9318	28.2381	27.2704	0.525553	0.547632
FA 16:3	8.255	249.185	[M-H]-	0.613689	0.593627	0.636115	0.526635	4.59801	4.95062	4.6606	4.89701	7.33987	7.15727	6.97264	6.99409	20.2583	21.2284	21.58	20.5779	0.220678	0.222613	0.212874	0.218831	1.79097	1.72372	1.70846	1.80393	8.18039	8.19368	8.15899	7.83329	1.39724	1.40482	1.37874	1.44362	1.13617	1.10163	1.08034	1.17054	3.46664	3.44183	3.49587	3.59239	22.6987	25.9557	25.1628	24.7831	0.394077	0.415308
FA 16:4	7.277	247.17	[M-H]-	0.455481	0.443818	0.480966	0.426245	4.08557	4.28067	4.10591	4.33257	6.70073	6.65237	6.36323	6.43688	15.0198	15.8925	15.974	15.1634	0.271294	0.266001	0.258818	0.269674	2.22674	2.06121	2.07118	2.15164	9.93063	9.66825	9.98563	9.3711	0.840193	0.867806	0.858258	0.888055	0.747081	0.717633	0.691459	0.749943	2.53993	2.43525	2.51273	2.66888	14.0036	15.3876	14.8878	14.4456	0.232155	0.236115
FA 17:0	11.817	269.248	[M-H]-	5.85873	5.87342	5.93227	6.24856	5.91171	5.72094	5.88138	5.92874	7.93329	7.27531	7.62567	7.19903	18.1129	18.3995	19.7947	18.1541	6.15325	5.80429	5.46807	5.86758	6.08776	6.18992	5.84604	6.11737	11.3085	12.0293	11.5094	11.4155	7.01407	6.7501	6.64023	6.71416	6.29607	6.48207	5.99418	6.1109	9.19817	9.32298	8.79537	9.20093	50.0182	59.7046	59.8587	57.6204	6.43631	6.59546
FA 17:1	10.836	267.233	[M-H]-	2.39921	2.34239	2.41263	2.34357	4.94147	4.9153	5.00345	5.07935	14.1842	12.7918	13.83	13.0169	19.585	20.2521	20.3093	18.9776	1.5638	1.65331	1.58931	1.68176	3.90393	3.98014	3.92706	4.19922	26.5672	29.204	27.4299	28.6141	4.75734	4.67292	4.68585	4.75344	3.21009	3.13307	3.03494	3.34037	13.409	13.3906	13.3288	13.6105	52.3213	49.6616	49.4243	49.7402	2.28508	2.38764
FA 18:0	12.488	283.262	[M-H]-	107.708	108.482	113.757	115.281	124.762	127.117	128.965	128.439	155.69	149.452	150.665	146.867	252.482	266.691	261.449	259.562	114.198	107.916	105.346	109.17	112.337	113.675	109.075	108.47	189.709	192.824	194.481	182.432	125.545	122.264	122.169	122.616	117.219	123.177	116.51	116.104	136.228	143.342	132.067	139.937	312.973	299.142	315.14	286.654	116.545	122.542
FA 18:1	11.631	281.248	[M-H]-	36.6709	35.7777	37.4995	36.0732	111.76	114.391	113.448	116.952	222.024	220.442	210.898	217.602	494.134	516.365	521.225	492.713	27.5665	27.9103	27.3571	28.315	48.0305	44.9768	45.8598	47.2525	225.907	225.589	225.531	216.936	76.2212	76.9017	75.8262	77.235	57.6082	55.6095	54.6807	57.6743	183.23	174.342	178.563	185.348	891.223	919.974	901.002	892.701	36.6001	38.0569
FA 18:2	10.761	279.232	[M-H]-	3.94483	3.78525	4.06706	4.01279	18.5183	19.718	19.4236	19.5775	30.0131	27.9172	28.663	28.2017	46.2421	48.5484	48.3853	45.5269	2.54997	2.46538	2.44372	2.49585	9.57099	8.96823	9.4182	9.13903	28.2844	28.6536	28.6762	28.1138	4.71607	4.70076	4.62319	4.68308	4.89321	4.86566	4.74191	5.14012	17.0457	17.3869	17.2985	17.5122	58.8143	54.6413	54.0912	54.703	2.40613	3.36764
FA 18:2(2OH)	7.115	295.227	[M-H]-	0.919206	0.889363	0.927997	0.852926	0.724964	0.762675	0.740986	0.763777	0.484411	0.474217	0.458596	0.462484	2.6186	2.76514	2.60838	2.61983	0.681532	0.664797	0.637052	0.66132	0.429982	0.418974	0.40489	0.418522	1.15538	1.20605	1.21185	1.12462	0.55719	0.549871	0.557831	0.575488	0.105529	0.113878	0.101053	0.108789	0.151497	0.158384	0.143162	0.15195	2.4303	2.49077	2.35387	2.31381	0.260731	0.324186
FA 18:2;O3	10.55	327.212	[M-H]-	0.958088	0.969944	0.780289	0.83263	1.72991	1.37287	1.6242	1.37719	4.51654	5.63474	5.09167	4.73921	11.2332	10.8023	11.4879	14.243	2.10123	2.0398	1.79268	1.74848	2.36589	2.2006	2.1128	2.21548	8.31867	6.94426	6.11001	6.42389	1.64857	1.48007	1.37495	1.58618	1.34788	1.12793	1.09426	1.15387	1.45486	1.06576	1.27325	1.27822	13.5111	23.2462	23.3898	20.6761	1.32874	1.2315
FA 18:3	10.105	277.216	[M-H]-	0.933049	0.936658	0.954242	0.919788	5.20794	5.02575	5.20287	5.32701	9.88652	9.33911	9.07096	9.46342	14.8284	14.8569	15.6627	15.1716	0.634987	0.659069	0.64729	0.657708	3.17045	3.13552	3.10749	3.09597	7.47158	7.6126	7.39885	7.22334	1.21572	1.20803	1.17623	1.24854	1.40291	1.35562	1.31802	1.3932	4.20693	4.17083	4.16552	4.28265	15.2861	14.2811	13.6028	13.916	0.512895	0.661126
FA 18:3;O3	7.088	325.201	[M-H]-	0.339486	0.320277	0.393635	0.297225	0.64391	0.735285	0.679787	0.725922	0.482103	0.501446	0.458285	0.0152501	2.57781	0.100069	2.76342	2.72871	0.240871	0.246621	0.243069	0.276523	0.490191	0.429002	0.457934	0.41728	1.67609	1.55138	1.77063	1.49581	0.104609	0.112357	0.110903	0.0999324	0.0070785	0.00612386	0.0068037	0.00633903	0.00345993	0.00341864	0.00372912	0.00428287	0.291991	0.070253	1.73348	1.64546	0.104061	0.0955996
FA 18:4	9.064	275.2	[M-H]-	4.25397	4.07067	4.26236	3.5717	23.2246	24.559	22.9787	24.0544	52.369	50.3738	47.7783	49.2976	85.4605	91.9195	92.585	88.3579	1.97953	2.0587	1.95583	2.01849	11.0067	10.7509	10.6426	11.0315	33.0731	32.2906	31.8911	32.4391	4.52752	4.53792	4.43234	4.57254	5.34476	5.23799	4.99726	5.3466	16.6212	15.8672	16.321	17.5561	68.0069	73.4041	71.8058	68.2767	1.83395	1.89446
FA 18:4(2OH)	4.337	291.195	[M-H]-	0.245502	0.235038	0.243932	0.211515	1.69167	1.80503	1.73489	1.79183	0.856934	0.860913	0.840569	0.835159	5.59213	6.07113	5.99568	5.87621	0.113152	0.11188	0.105654	0.110482	0.252426	0.249027	0.235414	0.254247	0.859166	0.856485	0.854953	0.814524	0.052663	0.0494586	0.0507475	0.0535315	0.00631043	0.00623222	0.0060884	0.00600995	0.00951298	0.00969633	0.00907319	0.0106539	0.761236	0.733656	0.771453	0.753889	0.0185809	0.0280536
FA 18:5	8.339	273.186	[M-H]-	0.0659856	0.062559	0.0671007	0.0534165	0.519732	0.552543	0.516281	0.547663	1.13398	1.10722	1.07725	1.07064	1.83262	1.91904	1.94008	1.82872	0.0666834	0.0682075	0.0626913	0.0646373	0.523234	0.490145	0.497792	0.523331	1.85022	1.83048	1.85719	1.76191	0.0507814	0.0505421	0.0528804	0.0519891	0.0404806	0.0392315	0.0368331	0.0412462	0.150942	0.150124	0.156043	0.155392	1.07711	1.24799	1.18755	1.18567	0.0136869	0.0174474
FA 19:0	12.86	297.279	[M-H]-	1.53033	1.48999	1.60541	1.48374	3.02495	3.16082	3.12714	3.12123	1.51686	1.55247	1.49697	1.51238	11.9865	12.709	12.4408	12.0466	1.34079	1.33031	1.31783	1.35868	3.35123	3.14549	3.1973	3.18018	9.8343	9.51043	9.70997	9.09639	1.85924	1.79609	1.76629	1.86105	1.2967	1.2774	1.23646	1.31123	1.35637	1.40007	1.32421	1.37787	26.7798	26.8343	26.7491	26.1472	1.28677	1.39151
FA 19:1	12.061	295.263	[M-H]-	0.470117	0.450019	0.441872	0.433129	1.51041	1.3582	1.48774	1.46357	2.21688	1.93532	2.13492	1.98882	8.18973	7.86651	8.06638	7.70277	0.373963	0.389666	0.377125	0.389658	0.888398	1.0191	0.894757	1.11142	5.93829	7.40998	6.15672	7.37216	1.89269	1.69459	1.8168	1.90573	1.47172	1.39598	1.25396	1.54507	4.55758	4.63267	4.42632	4.7256	26.04	28.6971	29.701	28.6711	1.05676	1.23403
FA 19:5	9.065	287.208	[M-H]-	0.0631683	0.0618224	0.0623131	0.0532431	0.394629	0.411397	0.402268	0.398624	1.36022	1.29508	1.22875	1.27951	2.29328	2.46664	2.50041	2.40125	0.0566558	0.0576605	0.0542212	0.0589055	0.357798	0.356703	0.357362	0.362558	0.771061	0.745694	0.724029	0.74659	0.217358	0.220169	0.207533	0.219407	0.362528	0.362824	0.341864	0.365009	0.564614	0.533804	0.554031	0.597087	4.77026	5.18432	5.01148	4.72708	0.114691	0.114368
FA 20:0	13.413	311.295	[M-H]-	4.77103	4.91608	5.11437	5.27283	5.54779	5.62082	5.68268	5.92685	7.74482	7.38658	7.3504	7.12802	10.3933	10.92	10.151	10.5265	5.40918	5.10064	4.93617	5.20065	5.7208	5.85644	5.5323	5.70155	10.2935	10.2857	10.1375	10.2912	6.59749	6.59249	6.45066	6.3123	6.41847	6.6513	6.19508	6.10782	7.83851	8.07409	7.42854	7.88908	22.6214	23.3045	24.0332	22.4653	5.78106	6.34848
FA 20:1	12.65	309.279	[M-H]-	10.9416	10.6918	11.0851	10.4244	43.4469	41.0945	43.4694	42.6124	54.7618	51.6221	52.4774	52.3509	168.662	170.862	173.452	173.162	8.43611	8.89936	8.5983	9.00341	21.7975	21.8682	21.9514	22.336	146.936	150.534	147.507	148.272	5.39018	5.02899	5.11532	5.37772	3.30077	3.19114	2.90851	3.41569	4.74766	4.86443	4.8631	5.17663	85.0224	81.5758	79.7796	78.6871	3.1756	3.22829
FA 20:2	11.944	307.264	[M-H]-	0.620367	0.613586	0.611352	0.594323	3.74229	3.48471	3.55836	3.61791	6.83665	5.90424	6.60952	6.08595	14.0678	14.1046	15.1226	13.4168	0.54267	0.566703	0.533749	0.557329	1.7682	1.79122	1.73507	1.8669	8.94642	9.04979	8.80989	9.06601	1.48204	1.34714	1.43997	1.47828	1.63019	1.56174	1.46449	1.69656	4.06225	4.08539	3.88861	4.25455	28.8252	32.1072	31.0979	30.4844	0.909769	0.970517
FA 20:3	11.387	305.249	[M-H]-	0.342514	0.324102	0.335858	0.333264	1.9862	2.0863	2.00008	2.05387	3.58269	3.3707	3.4754	3.29059	9.98047	10.1893	9.68826	9.5605	0.419931	0.406161	0.391812	0.387984	1.67617	1.65586	1.66195	1.74985	6.87803	7.45232	7.0686	7.13588	0.954983	0.97492	0.980007	0.984596	1.15353	1.13165	1.06941	1.16873	2.81037	2.70288	2.71318	2.72666	15.309	16.911	15.8995	16.5842	0.605522	0.647896
FA 20:4	10.713	303.231	[M-H]-	4.91549	4.78003	5.04499	4.71185	8.41721	8.97816	8.77476	8.99247	25.4373	23.5005	23.8691	24.0651	59.1347	62.1621	62.0777	58.3404	4.95797	5.04267	4.92609	5.06914	7.44833	6.81815	7.2409	6.89311	70.7102	69.6292	69.2822	67.4358	20.0525	19.7852	19.5498	19.8905	10.4628	10.3303	10.1474	10.8519	25.7761	25.783	26.1755	26.6152	201.714	177.388	155.349	181.078	13.6108	13.7798
FA 20:5	10.086	301.215	[M-H]-	33.7668	33.9608	34.4597	33.0115	129	123.889	129.379	129.541	298.767	281.583	269.917	288.642	543.88	567.247	588.145	571.063	29.0012	29.6284	29.2803	29.109	105.009	103.19	103.202	100.21	289.888	285.288	282.33	270.153	75.1164	73.271	71.0169	74.9744	92.281	90.8607	86.6565	89.5047	166.08	162.855	166.048	167.501	950.64	907.074	874.31	883.597	42.8505	42.5655
FA 20:5;O	6.039	317.211	[M-H]-	3.41254	3.27177	3.45099	3.02254	21.2134	22.2908	21.5801	22.6648	14.0597	13.7819	13.3183	13.6082	64.3084	69.2321	70.1405	66.3728	1.81912	1.83828	1.73076	1.8251	4.72283	4.70074	4.44373	4.78163	19.8138	20.5266	20.4346	19.4899	1.2452	1.23384	1.25482	1.2815	0.10869	0.105992	0.101878	0.11159	0.184603	0.179111	0.187742	0.202402	23.4785	24.2658	23.9295	23.9466	0.656441	0.618223
FA 20:5;O3	2.114	349.201	[M-H]-	0.145307	0.15984	0.14141	0.141185	0.211466	0.179389	0.184768	0.202395	0.0559813	0.0538951	0.0538586	0.0514247	0.550933	0.534166	0.622784	0.555678	0.12526	0.133483	0.112119	0.121248	0.0577949	0.0558657	0.050922	0.0613882	0.449445	0.508139	0.440365	0.480519	0.0444037	0.0467788	0.0388984	0.0364641	0.00225792	0.0019008	0.00164352	0.00204089	0.00592337	0.00657028	0.00705417	0.00795394	0.839602	0.486599	0.499868	0.476809	0.0302773	0.0291592
FA 20:5;O4	2.008	365.195	[M-H]-	0.128095	0.141256	0.134066	0.126224	0.128711	0.121239	0.127922	0.139742	0.022516	0.0227001	0.021197	0.0226344	0.315232	0.31567	0.327781	0.33458	0.105787	0.114497	0.0904225	0.0954071	0.0219278	0.023971	0.0215166	0.0252714	0.255595	0.305306	0.284682	0.304037	0.0365316	0.0454395	0.0357705	0.0256663	0.000556094	0.000456776	0.00053302	0.00053636	0.00149805	0.00134283	0.00149684	0.00161304	0.282062	0.281363	0.292776	0.268135	0.0191634	0.0229353
FA 21:0	13.874	325.31	[M-H]-	0.0726347	0.068543	0.0775633	0.0853553	0.159297	0.158955	0.162796	0.17091	0.247288	0.271355	0.235654	0.217409	0.236346	0.248092	0.243628	0.230363	0.113866	0.0867865	0.0954176	0.0962478	0.216582	0.192705	0.188503	0.21175	0.361549	0.378029	0.365561	0.358154	0.151787	0.153721	0.149959	0.138683	0.294848	0.291194	0.273668	0.316848	0.262604	0.296888	0.217532	0.312821	1.97639	1.92548	2.02422	1.91357	0.137492	0.147673
FA 21:4	11.37	317.248	[M-H]-	0.0426959	0.0373282	0.0381157	0.0379284	0.404453	0.44171	0.415871	0.431865	0.835551	0.827518	0.819835	0.798254	2.47275	2.49674	2.45896	2.37682	0.0499221	0.0444117	0.0431088	0.0453171	0.247156	0.2311	0.243716	0.249365	1.34119	1.42245	1.3686	1.33323	0.595035	0.616286	0.617038	0.606836	0.720315	0.706335	0.687682	0.728087	1.52856	1.48353	1.49507	1.4979	12.2365	13.02	12.4336	12.7261	0.476117	0.495714
FA 21:5	10.627	315.232	[M-H]-	0.347198	0.339616	0.35722	0.332513	2.16167	2.3989	2.27699	2.33427	4.92752	4.73427	4.53279	4.67314	8.80358	9.20251	9.20672	8.63741	0.224902	0.242798	0.228563	0.241556	1.76048	1.58326	1.69133	1.6001	4.61845	4.46916	4.56022	4.3069	0.868459	0.832274	0.826079	0.831986	1.38235	1.33834	1.31967	1.39297	3.70156	3.5996	3.68261	3.69613	11.1337	10.2234	10.2551	10.5224	0.443988	0.445312
FA 22:0	14.305	339.326	[M-H]-	0.720869	0.722745	0.720495	0.798268	0.868539	0.758423	0.800585	0.820277	0.868154	0.722172	0.841752	0.70533	1.15945	1.22574	1.14539	1.14841	0.684768	0.591126	0.625736	0.609212	0.710465	0.767288	0.685188	0.750459	2.11562	2.09576	1.99895	2.05544	1.0081	0.870548	0.92436	0.898527	0.965956	1.03424	0.851802	1.00026	0.674693	0.806632	0.684296	0.684163	3.2373	3.23446	3.47506	3.03771	0.922226	1.12914
FA 22:1	13.585	337.31	[M-H]-	14.632	14.1213	14.5675	13.8437	43.6209	47.2899	46.288	48.0332	40.0105	39.9092	37.8281	39.0781	161.312	172.599	167.28	162.571	15.9719	16.6678	16.1353	17.0342	33.8948	31.0766	32.1286	33.1722	185.286	185.163	189.283	179.366	2.34343	2.33641	2.28121	2.33101	1.06251	1.01313	1.0357	1.09064	2.03334	2.01944	1.98343	2.16952	24.0052	23.2285	23.1077	22.6804	1.25543	1.28278
FA 22:1(2OH)	11.152	353.304	[M-H]-	0.0778567	0.0770764	0.0749373	0.0757345	0.131344	0.134003	0.128436	0.138068	0.0326826	0.0261325	0.0331692	0.0248542	0.962682	0.966998	0.992035	0.941179	0.14626	0.150338	0.140576	0.150655	0.237476	0.268358	0.223616	0.255867	0.528538	0.559392	0.519453	0.54618	0.0384512	0.0386626	0.0422301	0.0364842	0.0286937	0.0309189	0.0272186	0.029199	0.0556804	0.0515595	0.045232	0.037634	50.9596	45.1661	44.6032	45.1628	0.0170583	0.021777
FA 22:2	12.953	335.295	[M-H]-	0.0946146	0.0854873	0.0993216	0.0872273	0.323733	0.363914	0.3425	0.341712	0.273686	0.273601	0.260201	0.273347	1.56464	1.66539	1.62108	1.52089	0.08216	0.0822036	0.0814559	0.0887874	0.351515	0.303511	0.338301	0.311635	2.43359	2.44106	2.42207	2.385	0.275358	0.282027	0.265583	0.280231	0.211763	0.189688	0.200108	0.207298	0.718612	0.68395	0.697178	0.740798	15.5056	14.5249	14.1499	14.1971	0.340835	0.366826
FA 22:2;O3	8.093	383.279	[M-H]-	0.0844327	0.0729906	0.0804432	0.0684795	0.0597182	0.0651238	0.068643	0.0648346	0.115404	0.120541	0.131062	0.123496	0.958912	1.10737	1.04185	0.927989	0.0938263	0.0866061	0.105094	0.0962773	0.0310394	0.0346936	0.0268256	0.028417	0.480941	0.450023	0.518885	0.44072	0.173181	0.181348	0.176622	0.187368	0.00867155	0.00871495	0.0106844	0.0095906	0.0532939	0.0473576	0.0521781	0.058684	2.64092	3.24467	2.92755	2.80075	0.0651371	0.0791339
FA 22:3	12.472	333.278	[M-H]-	0.00647492	0.00747655	0.00427655	0.00557874	0.0616407	0.0554376	0.0609013	0.060613	0.0694833	0.0636732	0.079781	0.0678542	0.282239	0.252836	0.284784	0.277376	0.00863805	0.0105734	0.00835052	0.0107267	0.0329722	0.0382321	0.0361777	0.0351138	0.368	0.415176	0.400778	0.390847	0.0545694	0.0484671	0.0556608	0.0573466	0.07902	0.0819102	0.0671039	0.0840153	0.17637	0.187145	0.168872	0.182873	3.92507	2.31932	2.16622	2.22946	0.0416588	0.0539455
FA 22:3;O	11.919	349.273	[M-H]-	0.226785	0.225335	0.218511	0.225135	0.951354	0.890438	0.921694	0.954371	5.15769	4.52154	5.06574	4.59714	9.4049	9.44747	10.0763	8.97117	0.433546	0.458318	0.427207	0.438085	0.87766	0.859125	0.850658	0.892255	11.6632	11.9599	11.6566	11.8	0.557713	0.526011	0.591703	0.574417	0.585231	0.565021	0.521794	0.616185	2.28364	2.25956	2.17124	2.34151	29.5651	29.8788	30.1165	29.6527	0.281552	0.298671
FA 22:4	11.817	331.267	[M-H]-	0.14329	0.140552	0.142911	0.133377	0.652895	0.764569	0.73929	0.752295	1.20953	1.17794	1.14922	1.21353	4.43847	4.63327	4.76013	4.16302	0.218637	0.222393	0.201596	0.220332	0.568522	0.511466	0.511219	0.55046	3.05325	3.12098	2.98655	3.13624	1.37891	1.39215	1.34418	1.38339	0.939182	0.881646	0.929386	0.947559	2.57095	2.49462	2.65761	2.67937	33.1826	34.5023	32.901	32.2557	0.791852	0.766919
FA 22:5	11.282	329.248	[M-H]-	6.12038	5.86641	6.01548	5.78742	20.2673	21.5478	21.0488	21.6486	58.5201	57.4444	56.5214	55.416	137.449	142.629	141.575	138.357	13.5367	13.7305	12.8866	13.0029	20.7538	20.0561	20.0338	20.8666	72.6629	77.4308	73.9717	73.8631	22.2531	22.8257	22.0574	22.9095	25.9697	25.2514	24.4659	25.4022	34.2116	33.7467	32.6727	33.9632	271.171	258.058	250.603	250.002	18.5867	18.758
FA 22:5(2OH)	7.809	345.243	[M-H]-	0.434672	0.427648	0.448536	0.398276	1.14031	1.18452	1.17715	1.23486	0.837485	0.824765	0.789661	0.825336	4.86334	5.22234	5.16672	4.89308	0.336933	0.339197	0.322137	0.344682	0.532022	0.516653	0.492075	0.517115	3.17439	3.16185	3.16106	3.07585	0.230624	0.229953	0.230246	0.237468	0.0225524	0.0224278	0.0210858	0.0223972	0.0335139	0.0329282	0.0341182	0.038399	3.8616	4.33169	4.37162	4.02545	0.186895	0.189628
FA 22:5;O3	2.889	377.233	[M-H]-	4.24773	4.21753	4.72493	3.6813	2.69493	2.87989	2.83512	2.55201	3.37398	3.43524	3.0647	3.29384	7.82728	8.11043	8.18077	9.51774	1.28931	1.39639	1.15454	1.29862	0.323935	0.326516	0.302315	0.329388	7.0877	7.45991	7.72738	6.80888	0.363325	0.36923	0.380409	0.345697	0.0198896	0.0198825	0.0183594	0.0211052	0.0256546	0.0242195	0.0256939	0.0308396	2.22372	2.80308	3.02055	2.92014	0.344654	0.330633
FA 22:5;O4	1.994	409.222	[M-H]-	0.156023	0.170693	0.169749	0.1413	0.0454014	0.0457986	0.0451124	0.0458689	0.0175266	0.0169409	0.0148435	0.016318	0.124349	0.126104	0.12285	0.137597	0.0754727	0.0818199	0.0635623	0.066714	0.01004	0.0109186	0.00995621	0.0109017	0.243363	0.275057	0.250873	0.254287	0.0182405	0.0235218	0.0190267	0.0127238	0.000310355	0.000358236	0.000227819	0.000294008	0.00116757	0.00125628	0.00157814	0.00161868	0.137182	0.127072	0.136525	0.129884	0.0210339	0.0203753
FA 22:6	10.567	327.231	[M-H]-	63.0331	59.7427	62.4626	58.2924	98.5406	108.434	103.649	106.134	328.999	327.297	305.784	320.933	733.92	784.169	788.563	729.167	108.802	111.174	104.254	109.767	128.501	124.712	125.539	127.088	434.603	432.097	435.673	402.042	106.129	102.1	101.485	103.272	82.8916	80.369	78.0577	84.8464	63.7333	60.4924	62.1351	63.3237	1073.1	1037.47	1044.87	1036.45	73.0516	73.407
FA 22:6;O	7.153	343.227	[M-H]-	5.43091	5.27313	5.7469	4.99883	12.2502	12.9512	12.4237	13.2229	9.43329	9.66646	9.27658	9.43029	47.5284	50.4537	51.7806	50.689	4.02771	4.07138	3.86973	3.969	6.56772	6.45052	6.38238	6.59157	26.109	26.3997	26.8634	25.133	1.42965	1.44918	1.4703	1.5003	0.120412	0.118874	0.11696	0.12642	0.0950567	0.091125	0.0929876	0.111361	30.7358	34.1473	34.6168	32.7915	1.40652	1.42597
FA 22:6;O3	2.859	375.218	[M-H]-	1.6666	1.68133	1.82006	1.54956	0.973226	1.02744	1.00643	0.967525	0.339456	0.343376	0.315062	0.334187	3.70391	3.98195	3.94156	4.10238	1.4275	1.50348	1.32306	1.43788	0.434362	0.427239	0.404653	0.438618	3.42011	3.53447	3.563	3.33635	0.323937	0.320661	0.324213	0.306863	0.00890282	0.00862178	0.00781231	0.00954351	0.00647044	0.006078	0.00775414	0.00808597	4.13317	4.58619	4.74814	4.49052	0.38979	0.377232
FA 22:6;O4	2.024	391.211	[M-H]-	0.335265	0.373876	0.346704	0.340165	0.133907	0.127183	0.128143	0.139242	0.0350106	0.0333228	0.0324592	0.0326676	0.407428	0.414779	0.433007	0.412507	0.300665	0.321471	0.264252	0.279383	0.0521083	0.0532081	0.0490744	0.0581804	0.517542	0.600304	0.565252	0.586459	0.0539346	0.0660802	0.050542	0.0409667	0.000916788	0.000846968	0.000798514	0.000815762	0.00117375	0.00137717	0.00179768	0.00144301	0.565359	0.518235	0.524422	0.48195	0.0657934	0.0630744
FA 23:1	13.974	351.327	[M-H]-	0.143951	0.1424	0.150713	0.142572	0.774702	0.75903	0.770085	0.822875	0.667906	0.707164	0.549495	0.627264	8.1973	8.51972	8.20736	7.85489	0.15565	0.141955	0.153187	0.158254	0.75317	0.706413	0.635174	0.807133	7.16736	7.50025	7.44811	7.01569	0.232279	0.223867	0.239488	0.218993	0.271943	0.262939	0.232953	0.348768	0.401389	0.447508	0.346943	0.564262	8.74236	8.32216	8.55372	8.16418	0.111165	0.112979
FA 24:1	14.399	365.342	[M-H]-	8.50408	8.20504	7.9973	8.43401	10.3813	9.45708	9.86167	9.89445	7.10077	5.9461	6.45704	6.28025	57.9361	60.7766	58.458	59.0742	3.21966	3.44088	3.34605	3.49297	5.14961	5.86731	5.48161	5.87745	55.3068	58.0028	56.8347	53.9256	8.44762	7.44341	7.97185	7.7718	2.07444	2.10025	1.80198	2.2731	2.23942	2.49428	2.45362	2.5273	29.6701	29.7872	30.0484	28.5729	5.79638	6.11636
FA 24:1(2OH)	11.866	381.337	[M-H]-	0.12697	0.122339	0.121362	0.121314	0.166348	0.206236	0.19253	0.179197	0.0791327	0.0756621	0.0785336	0.0705564	4.89717	5.06763	4.92463	4.83911	0.123897	0.133553	0.119684	0.129495	0.093823	0.0966672	0.096939	0.101472	1.55402	1.41141	1.57337	1.39788	0.0815537	0.091719	0.0874016	0.0901044	0.0139227	0.0157322	0.0130789	0.0177059	0.0799187	0.079498	0.0760227	0.078181	24.4214	22.8443	23.8848	23.7025	0.0182878	0.0197808
FA 24:2	13.88	363.326	[M-H]-	0.198164	0.189351	0.200814	0.185396	0.580615	0.605816	0.601598	0.660467	0.676223	0.724673	0.565977	0.63394	2.91346	3.07746	2.87951	2.71625	0.128428	0.117323	0.124552	0.13572	0.751255	0.662419	0.661392	0.776204	5.05131	5.14045	5.21728	4.90279	0.350579	0.352481	0.365634	0.336385	0.298496	0.296562	0.284028	0.349632	1.73731	1.79176	1.51622	2.09899	7.32488	7.15456	7.48747	7.21333	0.177903	0.175902
FA 24:5	12.18	357.28	[M-H]-	0.348739	0.33938	0.355336	0.302004	3.112	3.41189	3.34758	3.42871	3.41204	3.416	3.37233	3.35814	15.2117	16.0757	15.3873	14.9423	0.423591	0.439435	0.428745	0.446965	1.58694	1.84569	1.56444	1.81596	11.9962	11.6858	4.19907	11.2698	0.549434	0.542239	0.540989	0.557262	0.247565	0.246595	0.229376	0.263713	0.925613	0.918305	0.917892	0.971095	6.75446	4.00724	3.97478	4.06857	0.367928	0.368978
FA 24:6	11.741	355.264	[M-H]-	0.294671	0.282844	0.301947	0.269433	0.423961	0.518845	0.471745	0.500135	1.00267	0.992652	0.928167	1.00084	3.47495	3.7076	3.69058	3.3263	0.797682	0.803345	0.765376	0.772232	0.336559	0.272702	0.300906	0.284014	1.66681	1.75811	1.63382	1.74155	1.32022	1.37688	1.30923	1.29818	0.204608	0.182825	0.19563	0.200148	0.56638	0.548997	0.598687	0.581274	5.91702	5.92595	5.48816	5.40439	0.616722	0.583812
FA 25:1	14.798	379.358	[M-H]-	0.0266496	0.0259757	0.0208234	0.0284852	0.0526162	0.0425767	0.0459327	0.0448286	0.0258909	0.0221756	0.0251943	0.0227045	0.660428	0.606881	0.616525	0.65102	0.0114225	0.013184	0.0142054	0.0145969	0.0271533	0.0313479	0.0296301	0.026571	1.0286	1.18844	1.02626	1.14413	0.0486486	0.034231	0.0440407	0.0390593	0.0251733	0.0261236	0.0207691	0.0266624	0.0119122	0.0158863	0.0151465	0.0149695	0.794373	0.870319	0.939142	0.806026	0.0227361	0.036183
FA 26:1	15.274	393.373	[M-H]-	0.180506	0.177057	0.20748	0.177845	0.317655	0.364206	0.335268	0.353256	0.310522	0.319386	0.29372	0.316826	1.53304	1.71983	1.6522	1.63257	0.176207	0.167608	0.167898	0.174914	0.306678	0.208608	0.26548	0.243039	5.66037	5.31062	5.53947	5.08969	0.349053	0.349089	0.343897	0.348953	0.0665719	0.0641373	0.0681003	0.0669003	0.0284839	0.0241746	0.0257547	0.027411	1.25082	1.34698	1.37395	1.29134	0.228705	0.214486
FA 26:2	14.695	391.357	[M-H]-	0.0415726	0.0392346	0.0363894	0.0427187	0.103267	0.0932407	0.0960676	0.0957991	0.0545586	0.0487761	0.0531362	0.0496622	0.668276	0.667623	0.649183	0.674532	0.041505	0.0480038	0.0491069	0.0522346	0.106854	0.123306	0.108134	0.111533	2.55618	2.80076	2.54835	2.60285	0.0397989	0.0328364	0.0377121	0.0360446	0.0129545	0.0133516	0.0101954	0.0135966	0.0164138	0.0187295	0.0171906	0.0183286	0.20774	0.220831	0.241043	0.212509	0.025689	0.0313713
FA 26:4	13.658	387.326	[M-H]-	0.0308256	0.0256568	0.028771	0.0289647	0.0883121	0.0994306	0.0957486	0.099365	0.119569	0.122043	0.115879	0.123064	0.616197	0.650159	0.602555	0.582984	0.0519315	0.0493273	0.0491655	0.049559	0.363701	0.327643	0.349421	0.335936	3.66264	3.62454	3.67963	3.4221	0.0391131	0.0408694	0.0385451	0.0403443	0.0172726	0.0161408	0.0159508	0.0176489	0.0493604	0.0486404	0.0478067	0.0556226	0.399199	0.379007	0.391036	0.368971	0.0299854	0.0303374
FA 28:4	14.463	415.357	[M-H]-	0.00502677	0.00472788	0.00420791	0.0046624	0.022148	0.0183978	0.0176078	0.0185979	0.0125194	0.00961222	0.0109696	0.00854644	0.130183	0.130544	0.131758	0.124651	0.0161412	0.0169286	0.0177731	0.0187973	0.0553805	0.0776985	0.0616156	0.0762808	1.05518	1.08969	1.06699	1.01711	0.0152896	0.0133592	0.0137866	0.0138799	0.00910005	0.00954989	0.00753599	0.0106285	0.00625078	0.00740299	0.006335	0.00689939	0.19476	0.199562	0.197784	0.185478	0.00856391	0.0111643
FA 28:5	13.924	413.341	[M-H]-	0.0364649	0.033457	0.0400071	0.034907	0.283673	0.285657	0.27937	0.31123	0.281022	0.306476	0.228119	0.270847	1.48977	1.51834	1.43936	1.39852	0.0953356	0.0782023	0.0847541	0.0852627	0.670112	0.579454	0.569624	0.705374	3.94463	3.95568	4.14721	3.58317	0.0669819	0.0668806	0.0704193	0.0638221	0.0616755	0.0592615	0.0572281	0.074897	0.078365	0.0861531	0.0674276	0.106739	0.832754	0.833845	0.891631	0.78235	0.0527488	0.0484368
FA 30:5	14.578	441.373	[M-H]-	0.13876	0.133686	0.137109	0.108433	0.0904939	0.085952	0.0874984	0.0881034	0.0269487	0.0238705	0.0240456	0.0240538	0.602414	0.599234	0.589491	0.603233	0.21063	0.23348	0.226705	0.229613	0.137056	0.153083	0.145991	0.148715	2.64941	2.73736	2.64466	2.63193	0.108037	0.0964221	0.102236	0.104583	0.0120556	0.0113617	0.0105533	0.0122135	0.0066158	0.00743901	0.00690873	0.00698452	0.272308	0.322738	0.353991	0.287523	0.0880598	0.0846689
FA 30:6	14.19	439.359	[M-H]-	3.31288	3.2268	3.29539	3.18575	0.583609	0.540151	0.552742	0.570121	0.306118	0.276158	0.278322	0.281623	2.94937	2.99794	2.9997	2.85786	4.89057	5.22634	5.15478	5.21669	0.495526	0.58309	0.520985	0.56182	3.94066	4.15414	3.94705	4.04845	2.69759	2.43606	2.59346	2.55856	0.134803	0.134109	0.118757	0.163813	0.112219	0.119934	0.112699	0.126299	3.33701	3.57643	3.52442	3.30978	2.1089	2.32041
FA 32:6	14.951	467.388	[M-H]-	1.4134	1.37168	1.22328	1.45273	0.04325	0.037833	0.0391767	0.038335	0.00923189	0.00751633	0.00823463	0.00805272	0.200486	0.193067	0.189358	0.205532	1.57126	1.78926	1.73935	1.76896	0.0276177	0.0280296	0.0290053	0.0277399	0.423085	0.435538	0.420391	0.427248	2.1071	1.81419	2.02813	1.89169	0.0230745	0.0210582	0.0180712	0.021454	0.00483829	0.00503191	0.00479044	0.00506065	0.000377325	0.472791	0.455785	0.452758	1.30314	1.41377
Cer(d18:1/14:0)	14.938	508.473	[M-H]-	1.61288	1.55173	1.40431	1.57842	0.303656	0.284431	0.296932	0.302161	0.57255	0.542624	0.560446	0.547407	9.94834	9.98312	10.2613	9.59615	0.773697	0.81076	0.786754	0.75137	0.244275	0.270019	0.243187	0.265909	4.76156	5.01111	4.60039	4.89001	1.47795	1.43327	1.50773	1.49479	0.227956	0.215956	0.200621	0.22467	1.12899	1.13106	1.10855	1.15318	8.95018	8.772	8.81827	9.09043	1.23515	1.27428
Cer(d18:1/16:0)	15.633	536.504	[M-H]-	1.08702	0.978704	0.918988	1.13891	0.187033	0.170806	0.17433	0.183317	0.207328	0.213781	0.201105	0.197646	2.54683	2.48197	2.45878	2.30018	0.698421	0.732542	0.730502	0.718628	0.343218	0.349376	0.345209	0.335316	3.32243	3.33016	3.23933	3.17174	1.1849	1.04875	1.17126	1.13407	0.233014	0.231874	0.210758	0.232527	0.426802	0.433535	0.406177	0.431662	4.35317	4.52227	4.15096	4.33578	0.937445	1.19039
Cer(d18:1/18:0)	16.509	564.536	[M-H]-	0.807417	0.781006	0.795957	0.755152	0.135838	0.136769	0.142562	0.138314	0.148926	0.163537	0.141284	0.152031	5.33293	5.5345	5.47593	5.02244	0.70116	0.690959	0.670209	0.6411	0.187066	0.171269	0.182948	0.199183	0.848141	0.808924	0.827269	0.811689	0.560119	0.563728	0.556987	0.550287	0.102518	0.100861	0.100942	0.0970555	0.285866	0.26764	0.259214	0.281736	1.92563	1.56465	1.47696	1.61647	0.643393	0.679737
Cer(d19:3/18:0)	16.105	574.521	[M-H]-	3.48135	3.34369	3.66821	3.37525	0.342141	0.390107	0.355829	0.391354	1.02826	1.06035	0.958684	1.00892	18.6419	20.2034	19.8237	18.286	3.68201	3.67475	3.60615	3.51645	0.460767	0.364024	0.415499	0.432027	4.58266	4.09809	4.44138	4.04794	3.38924	3.92473	3.5988	3.74542	0.197432	0.181078	0.201493	0.190751	1.49402	1.35472	1.39145	1.53777	10.2269	7.94292	7.41681	8.16061	3.43008	3.3801
Cer(d18:1/20:0)	17.228	592.568	[M-H]-	1.68444	1.59584	1.56627	1.63958	0.00815187	0.00705358	0.00943781	0.015435	0.031765	0.0343107	0.0386823	0.0340616	1.98366	2.03525	1.97027	1.87365	0.950111	1.00262	1.05432	0.98585	0.0116756	0.0121276	0.0165401	0.0139673	3.54452	3.69559	3.56775	3.52429	1.14097	1.04327	1.12478	1.09995	0.0374621	0.0380868	0.0352628	0.0454831	0.164336	0.155298	0.161941	0.166254	1.5251	1.56719	1.46162	1.47938	0.781012	0.8136
Cer(t18:0/22:0)	17.554	638.611	[M-H]-	0.0135282	0.00531417	0.0116685	0.0241812	0.0106881	0.00927523	0.0116582	0.0218392	0.00907371	0.018106	0.0325214	0.00891207	0.0666534	0.0798264	0.0558667	0.0687452	0.00910108	0.00365194	0.00191928	0.00390386	0.0148774	0.0180681	0.0258171	0.0196775	4.79533	4.54783	4.7664	4.42215	0.0492625	0.0508717	0.0534819	0.0440784	0.00706509	0.00788412	0.00822411	0.0170794	0.0422973	0.0376237	0.0408077	0.0321111	0.322124	0.294988	0.267539	0.292386	0.0215757	0.0245306
Cer(d18:1/22:0)	17.799	620.599	[M-H]-	0.547602	0.524617	0.514025	0.518011	0.109558	0.108968	0.112845	0.129881	0.0925622	0.106531	0.117456	0.10397	1.47625	1.10902	1.49787	1.30857	0.26301	0.239527	0.25423	0.231072	0.127651	0.128706	0.132086	0.140314	7.25362	6.84618	6.94426	6.74521	1.04051	0.973735	0.914113	1.03364	0.22156	0.217646	0.225989	0.245248	1.00433	0.947098	0.934265	1.04788	4.22549	3.92783	3.6124	3.78849	0.845079	0.874737
Cer(d18:1/22:1)	17.383	618.584	[M-H]-	1.82438	1.78799	1.71581	1.72949	0.625776	0.658464	0.644562	0.668604	1.02308	1.04457	0.95713	1.00692	10.9625	11.4594	10.9563	10.3483	1.32181	1.29658	1.35654	1.27676	0.581713	0.577365	0.557679	0.640147	4.76714	4.7456	4.81443	4.57974	4.5103	4.19585	4.52631	4.53333	1.09075	1.02515	1.03553	1.10554	5.36394	5.31794	5.20526	5.84027	20.0367	19.2387	17.5292	18.8473	3.58235	3.7124
Cer(d18:2/22:0)	17.383	618.583	[M-H]-	1.82479	1.78902	1.71462	1.7291	0.625813	0.658308	0.645154	0.669273	1.02171	1.0423	0.962536	1.00879	10.9628	11.4622	10.9789	10.2982	1.32344	1.29816	1.35619	1.27633	0.581713	0.577365	0.557679	0.639968	4.77015	4.74948	4.80786	4.57981	4.50878	4.19585	4.52631	4.53495	1.0902	1.02538	1.03893	1.10554	5.30862	5.33352	5.2125	5.78506	20.0652	19.1757	17.3905	18.7167	3.58033	3.71414
Cer(d18:1/23:1)	17.799	632.6	[M-H]-	0.334958	0.305489	0.326271	0.298068	0.299736	0.311102	0.304115	0.319612	0.279487	0.296763	0.264795	0.293727	3.35155	3.50472	3.45743	3.16236	0.355469	0.305789	0.328873	0.309951	0.330235	0.337822	0.328856	0.37303	1.97953	1.88453	1.90715	1.84987	0.215703	0.717517	0.635673	1.08649	0.471898	0.430296	0.44852	0.478418	1.7794	1.70844	1.72468	1.90877	7.37803	5.70845	6.90607	7.315	0.784867	0.792219
Cer(d19:3/22:1)	17.063	628.568	[M-H]-	0.203535	0.186225	0.180291	0.228187	0.163906	0.159988	0.152138	0.167346	1.51492	1.50055	1.34301	1.49864	2.97081	2.97141	2.91354	2.75388	0.325594	0.313962	0.331945	0.323222	0.306832	0.296449	0.27759	0.340844	1.15775	1.20242	1.21113	1.16735	0.366539	0.356003	0.363661	0.378508	0.288238	0.286038	0.255422	0.317021	1.24467	1.27295	1.31031	1.4182	4.05439	4.2622	3.88137	3.94314	0.2557	0.263408
Cer(d18:1/24:1)	18.213	646.614	[M-H]-	15.8226	15.0187	15.0744	14.1744	9.05104	9.71272	9.49672	10.1145	11.4591	12.3629	10.7665	11.6237	99.8232	106.248	105.748	97.9764	9.96329	9.3294	9.80611	9.19709	7.76091	7.39371	7.46733	8.61752	37.6282	35.3288	36.7729	35.3924	17.5158	17.0225	17.646	18.0555	4.4638	4.13647	4.29043	4.49993	17.9434	16.2028	16.316	18.5154	71.7833	63.6713	61.4236	66.7664	14.0692	14.4625
Cer(d18:2/24:1)	17.668	644.599	[M-H]-	5.83304	5.59835	5.73634	5.35423	7.14962	7.2967	7.33922	7.62958	10.0379	10.783	9.24058	10.2099	41.8475	44.3324	43.8577	40.2361	4.73814	4.31565	4.50986	4.32738	5.2459	5.32448	5.29361	5.99909	12.3104	11.7345	12.201	11.6166	9.52588	9.53764	9.54875	9.78674	3.12651	2.83533	2.93233	3.12299	14.3573	13.7671	13.5078	15.3773	31.8135	30.4543	28.9042	30.6943	6.25816	6.36031
Cer(d18:3/24:1)	17.501	642.582	[M-H]-	2.42369	2.34303	2.32818	2.31183	3.1552	3.2447	3.21131	3.28321	5.95642	6.20965	5.48426	5.90923	32.5425	33.6616	32.925	30.9906	2.2758	2.23251	2.30143	2.20518	2.54975	2.5773	2.51311	2.84359	7.44725	7.18283	7.46939	7.02124	2.46327	2.28041	2.45593	2.44962	0.741974	0.693095	0.696451	0.755286	3.0115	3.04537	3.01516	3.33624	10.9035	10.7228	9.93453	10.405	1.27354	1.35674
Cer(d19:1/24:1)	18.537	660.631	[M-H]-	0.352216	0.331539	0.357196	0.307912	0.298208	0.303714	0.304063	0.320225	0.793918	0.844694	0.737458	0.802194	16.8245	17.7585	17.3	15.9639	0.446358	0.402771	0.430661	0.392845	0.387379	0.384863	0.378636	0.437138	3.07086	2.82924	2.9781	2.83784	0.785557	0.792603	0.785433	0.825197	0.258692	0.230508	0.244077	0.259431	2.01676	1.80167	1.86042	2.08478	14.8241	13.9742	13.2682	14.4236	0.516838	0.489703
Cer(d19:3/24:1)	17.847	656.6	[M-H]-	4.34821	4.15771	4.38843	3.88553	6.30728	6.42161	6.3602	6.76616	18.7821	19.8459	17.4774	18.8712	45.3606	47.4714	46.7573	43.3472	8.20412	7.24296	7.55024	7.16002	9.08552	8.89954	8.98295	9.99273	17.3862	16.6972	16.877	16.236	6.01655	5.88257	5.9706	6.19237	2.98091	2.73923	2.82075	3.03195	7.3527	6.83295	6.85464	7.74676	20.1693	19.3241	18.941	20.0201	3.30173	3.22051
Cer(d18:1/26:1)	18.865	674.646	[M-H]-	0.189025	0.178972	0.207602	0.169652	0.183102	0.171027	0.170253	0.182205	0.287927	0.320157	0.260468	0.300758	4.3937	4.34711	4.17877	3.85256	0.270604	0.214257	0.241741	0.204238	0.248052	0.251241	0.250483	0.276535	1.28788	1.16071	1.22358	1.16592	0.45414	0.455442	0.459904	0.464503	0.0905657	0.0857596	0.0889616	0.0939584	0.751444	0.704152	0.708566	0.809907	4.06635	4.36394	3.98271	4.47624	0.254103	0.246137
Cer(d20:1/24:1)	19.169	674.645	[M-H]-	0.532914	0.516776	0.545869	0.459506	0.411758	0.450802	0.428649	0.464067	0.695877	0.755761	0.672189	0.70888	9.64155	10.63	10.3675	9.02409	0.457418	0.39648	0.409389	0.383949	0.447903	0.422264	0.431267	0.481088	3.68111	3.52849	3.50992	3.37087	0.705192	0.757694	0.753435	0.78158	0.193571	0.162272	0.170081	0.184245	1.34426	1.18214	1.28945	1.41211	8.85276	7.54576	6.68854	7.7222	0.429078	0.40967
Cer(d20:2/24:1)	18.553	672.629	[M-H]-	0.532687	0.514373	0.540147	0.46592	0.659291	0.669591	0.663719	0.709156	1.2971	1.39684	1.20799	1.3218	8.13569	8.68453	8.37151	7.72719	0.466238	0.424433	0.443089	0.410095	0.542829	0.546663	0.542746	0.614065	1.6533	1.5537	1.63075	1.52575	1.28471	1.31939	1.29741	1.348	0.426902	0.388203	0.406935	0.427548	2.87649	2.56336	2.67693	2.94686	8.29334	7.64244	7.21489	7.95752	0.698257	0.678264
Cer(d19:3/26:1)	18.79	684.631	[M-H]-	0.255009	0.247862	0.275327	0.225644	0.503792	0.510133	0.506896	0.532575	1.62784	1.76355	1.51547	1.68246	6.75024	7.26018	7.04452	6.31722	0.482456	0.414274	0.452068	0.415762	0.95245	0.967073	0.924271	1.04842	2.83731	2.60664	2.75894	2.60967	0.397185	0.424425	0.411346	0.428557	0.215588	0.198533	0.20201	0.217431	0.632447	0.573778	0.595943	0.659699	2.80901	2.72878	2.56653	2.85151	0.171879	0.164568
SM(d18:1/14:0)	14.158	733.55	[M+CH3COO]-	13.6303	13.1965	14.7238	13.3096	2.08683	2.22685	2.16025	2.43416	7.56313	7.73714	6.84323	6.98827	18.6316	18.8677	19.0764	16.321	20.4971	20.6421	19.6274	19.3883	3.61017	3.41308	3.19038	3.78613	7.83923	7.89973	7.94024	7.79188	43.3472	46.0814	43.3763	46.8031	1.92202	1.69084	1.80185	1.907	34.6166	30.319	31.6868	33.6915	81.6063	76.0604	72.5067	75.0946	27.4026	26.9103
SM(d18:1/16:0)	14.742	761.58	[M+CH3COO]-	4.57245	4.42202	4.87011	4.78478	0.396705	0.392854	0.373877	0.414272	0.373859	0.382978	0.313287	0.320418	2.65173	2.74293	2.84645	2.66628	6.08643	6.38915	6.10188	6.20294	0.385255	0.261037	0.2797	0.286099	1.8146	1.89784	1.88812	1.75393	9.70247	10.8605	9.77245	9.94727	0.534824	0.49201	0.489704	0.506326	1.13496	1.03222	1.09773	1.0121	9.44375	9.09337	8.7967	9.06687	8.70174	8.63676
SM(d18:1/24:1)	17.26	871.707	[M+CH3COO]-	37.2704	35.6322	37.3741	39.7207	44.5825	41.612	45.2346	46.9469	134.96	127.36	118.723	125.348	148.576	145.467	144.487	140.369	50.3513	55.151	54.5782	53.4154	30.5602	31.4988	29.1067	34.8823	42.193	45.3104	44.4861	43.8202	19.3618	15.6279	69.9086	71.8051	25.7832	24.4698	23.0287	27.0591	288.006	295.499	306.408	311.703	174.946	236.98	223.162	212.316	38.4294	45.7424
SM(d18:2/24:1)	16.668	869.676	[M+CH3COO]-	8.51869	8.0206	9.35602	9.00353	6.50589	7.1115	6.45339	7.30668	34.7439	35.7408	31.8694	34.011	14.7665	15.0338	15.169	14.0362	14.1796	14.4124	14.4294	14.3342	7.29926	5.49066	6.26942	6.69025	3.63126	3.22265	3.66064	3.09734	18.2539	18.1998	17.6749	18.5211	6.28745	5.86021	5.96318	6.5289	111.625	111.662	118.826	120.032	54.4401	63.8208	59.3858	60.5297	8.63006	8.91724
SM(d18:3/24:1)	16.564	867.66	[M+CH3COO]-	4.63477	4.21986	4.74822	4.89085	8.57572	8.87059	8.56081	9.60012	35.0068	34.496	31.7407	33.2022	30.2408	30.0106	30.1029	28.8432	7.83573	8.05372	7.92157	7.92264	9.04396	7.50784	8.04324	8.97587	9.53015	9.57948	9.93346	9.28655	5.5016	5.39428	5.64631	5.80868	2.28382	2.08393	2.13268	2.32954	21.4188	21.7204	22.7673	22.7437	18.5472	22.2591	20.4091	20.1945	1.84579	2.05055
SM(d19:3/24:1)	16.861	881.674	[M+CH3COO]-	11.2782	10.635	11.6281	11.9249	19.4483	18.8215	18.5634	20.0545	140.047	133.971	121.983	131.733	72.2916	70.3253	70.9254	69.0886	29.048	30.1308	30.783	29.3717	35.0171	32.2675	31.525	36.3484	27.4284	27.6961	28.6166	26.8551	23.3083	22.7231	23.4096	23.9175	10.078	9.77203	9.13235	10.8855	88.9564	89.4989	95.6724	95.847	58.6387	65.8906	61.2561	60.58	6.61656	7.58828
PC(14:0/16:1)	14.455	762.527	[M+CH3COO]-	31.509	30.3807	32.2848	27.9728	3.63422	4.39397	3.82721	4.2441	31.2123	36.6889	33.1285	33.5825	18.2789	19.5719	22.0467	18.1691	32.4177	31.9913	29.5774	30.7586	7.37013	5.58743	6.00414	6.32216	3.64498	3.9269	3.80493	3.47995	40.7389	45.5154	46.7596	44.6416	1.91769	1.67497	1.92338	1.72187	73.1091	58.2156	73.274	74.7032	84.714	59.0246	65.2219	76.1216	28.2808	25.6898
PC(16:0/16:1)	15.039	790.558	[M+CH3COO]-	50.6124	48.7256	53.5646	46.8309	6.20321	7.59406	6.69478	7.22345	30.9807	35.6827	32.36	32.9751	32.1334	36.1615	39.6769	33.9723	36.698	37.5789	35.8994	37.4891	10.047	7.78611	8.60214	8.28382	12.9637	11.1369	13.4596	11.0083	43.4261	45.7913	48.2716	45.8909	4.53584	4.12006	4.63526	4.14633	55.097	45.8821	55.8282	55.8226	95.7134	71.929	79.1213	89.0369	35.4529	32.2891
PC(16:0/16:4)	14.079	784.512	[M+CH3COO]-	2.27777	2.06528	2.43529	1.81289	1.41619	1.82145	1.67674	1.79681	29.9075	34.7026	30.4659	31.1396	6.48541	6.93033	7.74123	6.00023	2.19009	1.98002	1.94942	2.04665	3.5241	2.60412	2.8764	3.18859	0.617773	0.584686	0.653244	0.549915	6.30667	7.2755	7.07168	6.73002	0.720037	0.605631	0.707543	0.677152	62.4575	49.7934	58.438	63.2437	14.5859	9.95724	11.259	13.3026	1.63615	1.37926
PC(18:1/15:1;O)	15.724	818.569	[M+CH3COO]-	176.211	165.132	183.127	161.762	62.0222	77.4458	67.3114	73.5975	219.107	241.931	218.122	224.682	326.357	368.481	396.771	350.205	137.89	142.124	140.065	145.721	133.11	93.3065	110.884	111.069	73.9844	59.3114	74.9715	58.036	220.413	236.044	248.624	232.628	65.3398	59.6643	66.9402	62.1479	392.204	357.13	414.233	432.236	466.7	421.311	467.071	510.367	170.679	169.14
PC(16:0/18:1)	15.724	818.587	[M+CH3COO]-	175.574	164.554	182.484	161.181	61.79	77.211	67.0955	73.367	218.339	241.371	217.375	223.711	325.076	366.887	394.866	348.712	137.488	141.577	139.496	145.187	132.635	92.9548	110.513	110.695	73.8534	59.2095	74.8554	57.9367	219.722	235.337	247.477	231.573	65.0093	59.4404	66.6134	61.7896	390.575	355.1	412.559	430.107	463.596	419.315	464.344	507.879	169.661	168.654
PC(16:0/20:1)	16.633	846.621	[M+CH3COO]-	48.5374	45.6549	51.6144	44.334	12.449	1.34819	13.3102	14.9314	53.604	59.1854	54.1453	57.5258	69.5156	78.93	85.008	71.2906	47.0983	46.0375	46.0045	45.3657	31.814	20.0611	25.6618	25.4474	8.97066	7.08008	9.02534	6.99525	68.685	7.07609	75.9737	73.682	8.48422	7.6834	8.52945	8.2521	13.7217	41.4802	14.9644	52.252	12.2666	67.8244	73.7283	83.4186	65.1757	59.0475
PC(16:0/20:5)	14.9	838.559	[M+CH3COO]-	45.0432	43.054	44.473	40.3112	29.1355	35.5984	31.9881	34.0379	194.436	220.736	201.358	207.451	100.469	112.306	123.11	108.524	33.3686	32.6507	30.9319	33.7729	53.8472	40.8372	46.8053	46.3859	24.0061	21.034	24.5839	20.733	72.0115	79.0783	79.3852	71.8062	28.2929	25.6256	28.5642	25.8598	374.417	310.676	370.577	375.161	168.346	153.319	175.249	237.056	58.0855	49.6894
PC(16:1/20:5)	14.519	836.544	[M+CH3COO]-	34.6812	32.95	34.7495	30.6832	19.8968	23.7065	21.0386	22.953	197.645	221.361	206.467	209.973	71.7277	74.8082	86.7841	72.0818	34.1259	33.7788	31.7092	34.4985	44.8115	35.2934	38.3889	39.9595	11.1889	11.3683	1.68504	10.3459	70.793	78.1763	79.3789	75.9465	12.7753	11.3302	12.549	11.4899	288.979	239.047	292.604	300.335	188.011	144.41	158.367	177.143	39.7903	35.8485
PC(22:6/15:1;O)	15.185	864.534	[M+CH3COO]-	1.40248	1.4014	1.35994	1.29817	0.547938	0.825496	0.709791	0.808817	3.26139	3.8735	2.89076	3.80486	2.61858	2.82554	3.177	2.82719	1.20176	1.20898	1.33384	1.2566	1.57167	1.13129	1.38616	1.25502	0.37387	0.345065	0.347202	0.335588	2.0847	2.00629	2.17004	2.15581	0.710635	0.713251	0.763979	0.667101	4.42057	4.07353	4.71682	4.60388	4.79694	3.50015	3.96566	4.8402	1.68957	1.3947
PC(16:0/22:6)	15.195	864.574	[M+CH3COO]-	115.5	112.005	120.388	107.871	57.1996	62.2548	60.811	65.7478	273.386	303.529	280.566	285.591	202.21	221.521	250.491	215.17	98.2278	98.9516	95.4882	100.494	132.593	99.9736	113.08	112.826	28.2122	25.4223	28.5337	24.4835	149.612	158.824	165.975	159.806	57.4842	52.6832	57.3076	53.9588	353.254	298.576	358.736	365.181	334.91	233.809	213.094	331.539	123.313	113.514
PC(16:1/22:6)	14.748	862.558	[M+CH3COO]-	14.0485	13.1707	14.8267	12.7163	12.6718	14.9218	13.3433	14.3021	83.3256	90.7792	85.5555	86.9231	35.2175	38.7722	44.1484	35.4912	12.4237	12.1109	11.625	12.886	26.1812	21.5527	23.1505	23.3743	4.2983	3.81042	4.34146	3.56816	25.4175	29.4154	28.8392	27.1737	6.80051	6.17274	6.80944	6.17762	105.113	89.1627	105.409	108.426	74.5961	63.2467	69.8412	75.2328	18.8614	16.1714
PC(20:5/20:5)	14.308	884.544	[M+CH3COO]-	7.17633	6.66546	7.49994	5.89738	29.975	39.2976	34.6085	37.6783	104.346	121.648	109.288	108.663	40.2509	51.1795	55.2566	43.5725	7.43993	7.39931	6.90315	7.46844	60.0791	43.443	49.3843	51.7806	1.79489	1.17871	1.74849	1.19839	39.2356	44.5855	43.975	44.5715	37.1485	33.2949	37.7708	34.4993	227.385	185.079	223.418	235.759	73.0711	54.2198	61.2708	71.0012	37.7365	31.6951
PC(18:1/22:6)	15.451	890.59	[M+CH3COO]-	13.4267	12.6874	12.9849	13.1788	19.6284	20.2918	19.7365	20.7656	82.7255	88.2668	84.0019	83.7725	42.2662	44.1816	48.7495	42.2075	11.2866	12.0455	11.4187	12.202	19.2342	16.1303	16.9471	17.2655	4.2369	4.17926	4.33109	3.92702	44.8097	44.836	48.6322	46.3925	20.0858	18.9633	19.1795	19.631	185.1	165.081	192.658	200.187	125.16	116.724	128.773	134.836	26.2531	27.3549
PC(18:1/24:0)	20.119	930.716	[M+CH3COO]-	168.475	157.797	193.964	138.421	4.16267	5.134	4.57923	5.05327	10.4317	13.7946	10.605	12.771	6.43783	7.60511	8.05753	6.26357	61.8802	54.2238	52.5706	53.9137	4.87516	2.81586	3.70521	3.84584	1.0344	0.704143	0.969493	0.729274	342.868	371.187	384.147	382.266	4.01414	3.4907	3.89948	3.59916	0.904502	0.724176	1.01407	1.04027	81.8867	51.527	52.7045	70.2839	279.724	219.406
PC(20:5/22:5)	14.631	912.578	[M+CH3COO]-	2.63114	2.36333	2.33378	2.28426	5.40019	4.8662	5.79539	6.20191	19.3425	21.2687	20.2693	20.1052	17.8297	18.9034	17.5353	18.2926	3.90911	4.0037	3.71683	3.99352	10.7876	8.50821	9.24544	9.47252	0.822713	0.560637	0.856555	0.554057	11.36	9.5698	12.7243	9.94915	7.65985	8.48179	8.23969	8.58579	34.6276	36.7386	43.5873	45.2503	19.006	17.267	18.7101	16.6501	15.124	13.6948
PC(20:5/22:6)	14.595	910.56	[M+CH3COO]-	14.0771	13.284	14.0955	12.0438	26.6966	31.6324	28.4832	30.7422	92.8617	103.112	97.7226	98.0678	94.9481	99.5093	115.693	96.5841	20.6216	20.4501	19.6934	20.5435	52.7448	41.557	45.8802	47.4078	3.79932	3.7808	4.01513	3.54348	57.9994	61.7612	65.656	61.5291	38.3381	33.9161	37.4388	35.1569	179.583	150.49	179.001	185.063	97.7847	80.2136	88.7532	95.4803	66.5797	58.9864
PC(18:1/24:1)	18.89	928.702	[M+CH3COO]-	389.778	373.518	431.291	331.777	44.6236	58.1684	51.1772	56.1431	40.299	49.3563	41.3615	44.5344	47.6154	55.5207	58.5208	46.7768	227.771	206.977	204.712	202.185	47.169	32.2307	37.9485	39.7572	11.1558	8.86074	11.0825	8.85894	538.147	553.381	594.238	596.601	21.353	18.2962	21.2417	19.1747	24.5321	19.0752	24.3106	26.4213	184.112	159.15	164.823	204.283	447.526	391.551
PC(20:1/22:6)	16.187	918.621	[M+CH3COO]-	4.15436	3.91686	4.31664	3.85693	7.52097	8.99675	8.12047	8.85179	78.992	88.3298	79.0185	83.114	33.7044	36.7137	39.3537	33.8805	6.63134	7.00098	6.7467	6.9392	16.9887	12.4148	14.3403	14.7918	2.52721	2.20123	2.5615	2.13603	3.99995	4.01503	4.27367	4.12362	2.15262	1.9837	2.16846	2.07104	49.7015	43.4135	52.3109	54.0599	27.4524	23.6168	26.0348	28.9138	3.00693	3.03809
PC(22:6/22:6)	14.838	936.574	[M+CH3COO]-	25.7141	24.2165	25.6753	22.6372	6.04027	7.07166	6.51498	6.83628	11.8696	12.6369	12.4434	12.3443	35.3607	39.5833	44.7437	38.1968	34.3179	33.3884	31.9604	33.897	14.1466	10.9448	12.3289	12.198	0.741722	0.661398	0.745489	0.624464	51.6604	58.0558	57.9887	55.2363	11.1504	10.1606	11.2915	10.3513	12.2961	10.6288	12.5031	12.5106	13.5538	12.5742	14.1372	15.2557	36.1231	31.1705
PC(24:1/22:6)	18.078	974.685	[M+CH3COO]-	15.1724	14.4717	16.8399	12.6368	6.26541	8.24686	7.42505	8.02877	186.661	217.682	189.841	201.347	74.4646	81.4588	88.1001	74.8706	9.19324	8.5481	8.51549	8.54465	15.6493	11.3052	13.0839	13.7645	5.60245	4.59683	5.70934	4.55025	14.4921	14.3242	15.6215	14.8759	1.08069	0.966044	1.07626	0.977575	60.798	51.3326	61.5115	67.3497	23.7753	20.0334	22.2315	26.4075	10.3013	9.71272
PC(30:6/22:6)	17.55	1048.7	[M+CH3COO]-	34.7449	32.9363	37.6427	30.6039	0.0801733	0.0571891	0.0539503	0.0539804	2.50372	2.94026	2.60287	2.7832	0.397558	0.432288	0.342648	0.383122	81.137	78.4998	78.6301	78.1667	0.692562	0.413331	0.604853	0.412788	0.0638192	0.0446528	0.0819244	0.0487854	78.7227	79.0979	86.7473	84.7545	0.184181	0.080527	0.0621822	0.0584334	3.62903	2.94627	3.69239	3.85231	1.25971	0.878152	0.80256	0.846526	54.324	50.01
PE(16:0/16:0)	12.533	690.505	[M-H]-	0.531051	0.500435	0.610705	0.543006	0.172749	0.207109	0.199435	0.186855	0.546219	0.526212	0.508082	0.452669	21.4644	23.3177	25.1146	21.0948	0.325926	0.378474	0.287382	0.328061	0.47317	0.455704	0.487812	0.496595	1.32498	1.32025	1.30802	1.27031	0.330307	0.392186	0.331888	0.356451	0.395514	0.343344	0.330933	0.360438	0.307755	0.304595	0.316125	0.324866	11.17	15.5239	15.927	16.8551	0.507105	0.455655
PE(16:0/18:1)	15.672	716.524	[M-H]-	28.4906	24.7796	14.8959	26.9003	5.4842	4.70697	5.37967	5.13889	17.4041	17.3205	15.9455	16.7682	21.753	21.6993	21.5586	21.2465	12.2094	15.7631	14.3639	15.8555	2.99972	3.26027	2.87519	3.08058	8.1344	8.79952	8.57833	8.8571	23.4898	23.385	24.1767	22.2563	2.01713	1.91736	1.74865	1.99307	6.487	6.41759	6.30406	6.80355	20.9711	21.943	20.6834	21.7263	18.6315	22.868
PE(16:1/18:1)	12.359	714.507	[M-H]-	2.76798	2.71512	2.77371	2.69584	0.296558	0.358234	0.338548	0.352511	0.194716	0.205281	0.20569	0.177201	3.47806	3.60811	3.99168	3.26589	0.566838	0.59289	0.520201	0.528911	0.230812	0.223051	0.187005	0.239905	0.146613	0.1496	0.148721	0.141087	0.622281	0.630907	0.583011	0.659871	0.0537681	0.0457768	0.0519958	0.0480281	0.19098	0.170945	0.154066	0.185382	2.81412	2.31526	2.39401	2.5474	0.623063	0.650359
PE(20:5/15:1;O)	14.909	736.461	[M-H]-	0.0551368	0.0444504	0.0431946	0.0492334	0.0631523	0.0661719	0.0850066	0.0831242	0.131063	0.136096	0.153739	0.156138	0.156477	0.221794	0.205312	0.19365	0.0294565	0.0390991	0.0342152	0.0297582	0.0820271	0.0620224	0.0641703	0.0761908	0.075833	0.0622742	0.0704383	0.0744019	0.0710768	0.0640899	0.0617743	0.0748234	0.0326309	0.0327996	0.0309394	0.0258412	0.237953	0.208648	0.246208	0.198248	0.214735	0.196957	0.208938	0.189305	0.057225	0.052356
PE(18:0/18:1)	16.376	744.554	[M-H]-	4.89983	4.77175	5.08538	4.95355	1.28354	1.32509	1.29594	1.29011	1.79003	1.89702	1.6787	1.80907	3.16062	3.29362	3.39971	3.18602	3.2398	3.58034	3.14881	3.22973	1.268	1.09416	1.12691	1.19773	0.640724	0.654737	0.654718	0.658138	4.42001	4.00794	4.36332	4.42849	0.496131	0.61504	0.131478	0.591342	0.842147	0.770968	0.814207	0.796132	2.45462	2.48407	1.0236	2.58815	3.45072	3.63522
PE(18:1/18:1)	15.791	742.54	[M-H]-	43.2292	41.7352	55.8113	37.6422	7.01235	8.8747	8.51793	8.76496	6.72182	7.42862	6.2777	6.91801	8.29276	10.2259	9.66763	8.55745	33.4896	29.0022	26.6437	27.9201	3.85777	2.62604	3.28176	3.44892	4.11393	3.06841	3.84864	3.17937	21.7588	28.1703	22.7524	24.5839	1.78629	1.62834	1.7646	1.72264	5.04756	4.4414	4.49159	4.96134	13.8131	12.2314	12.1032	14.1043	19.0497	14.0591
PE(16:0/20:4)	15.227	738.509	[M-H]-	0.506066	0.488149	0.544708	0.494122	0.369705	0.276749	0.395347	0.232595	0.938808	0.277742	0.877289	0.869209	0.70633	0.855731	0.749114	1.18695	0.391104	0.456613	0.405028	0.430042	0.463708	0.292026	0.314064	0.390514	0.612745	0.609153	0.738992	0.615978	1.3707	1.65985	1.54951	1.66315	0.350629	0.320146	0.419454	0.487308	1.35907	0.978953	1.08182	1.49351	2.59301	1.40117	1.52778	1.51968	1.43159	1.34269
PE(16:0/20:5)	14.912	736.491	[M-H]-	3.52593	3.47459	3.6706	3.38979	4.84066	2.90075	5.18893	5.24149	10.414	10.5917	10.0934	10.4801	13.1509	14.0577	14.0187	13.2864	2.1725	2.48236	2.22484	2.37742	5.20406	4.64572	4.64843	4.87811	4.7154	4.56316	4.66869	4.64906	4.69649	4.88981	4.78248	4.87486	2.37297	2.19276	2.23139	2.24995	17.588	16.1239	16.5355	16.847	13.5413	12.9069	13.2245	13.9014	3.87217	3.88631
PE(16:1/20:5)	14.538	734.475	[M-H]-	2.25081	2.2105	2.35706	2.16127	4.38174	4.7551	4.69791	4.87052	5.96616	6.18396	5.53314	5.92767	5.07139	5.45507	5.42135	4.91761	1.51047	1.57502	1.42616	1.51314	5.4455	4.92274	4.86522	5.55978	1.32569	1.30408	1.30178	1.23969	2.77454	3.10305	2.88127	2.95659	1.39753	1.27778	1.3144	1.32947	5.68479	5.11074	5.34138	5.5757	3.17301	3.14399	3.13443	3.26372	2.49101	2.44104
PE(17:1/20:5)	14.777	748.491	[M-H]-	0.475273	0.451889	0.495453	0.446133	0.376987	0.41128	0.405625	0.407919	1.47529	1.48058	1.42078	1.45129	1.35396	1.46079	1.43632	1.32388	0.261945	0.285788	0.255845	0.266858	0.744259	0.672144	0.665681	0.697117	0.477559	0.464971	0.458001	0.461224	0.670899	0.716912	0.66859	0.682712	0.346986	0.326075	0.328751	0.324986	4.79776	4.43353	4.47725	4.58512	1.93554	1.99142	2.03677	2.03302	0.454017	0.444125
PE(18:1/20:1)	16.555	770.57	[M-H]-	4.90123	4.72699	5.13151	4.89121	2.16226	2.28116	2.31746	2.24687	1.41697	1.53682	1.37497	1.44017	2.35851	2.45008	2.58855	2.38225	3.29677	3.5873	3.24862	3.28561	1.75334	1.57827	1.58619	1.73481	0.479071	0.478436	0.495158	0.47905	2.22494	2.21751	2.20795	2.19775	0.397894	0.371311	0.36661	0.394258	0.544714	0.520519	0.528002	0.548332	1.05064	1.07005	1.11194	1.15353	1.72667	1.82249
PE(18:0/20:4)	15.9	766.539	[M-H]-	2.61335	3.07086	2.66849	3.03139	1.0158	0.491524	0.991515	0.988682	0.957686	0.880239	0.721318	0.834899	3.93261	4.76326	4.9005	3.94699	2.67224	2.57696	2.37961	2.5046	1.0111	0.876403	0.982059	1.06561	3.57671	3.18241	3.40164	2.98339	3.4759	1.70493	3.86927	1.88793	0.381916	0.764277	0.30739	0.810525	3.38243	2.98451	3.40896	3.78773	2.70099	2.61605	2.45194	5.84501	3.51117	4.2243
PE(18:0/20:5)	15.597	764.521	[M-H]-	30.6321	27.0432	25.6299	29.8634	9.23489	5.32483	8.35736	8.45022	13.6976	13.146	13.9245	13.1523	42.3276	40.7844	41.273	42.1488	11.6897	15.4181	14.2525	15.4252	8.39059	8.7729	8.28689	8.64405	10.6211	12.4167	11.3891	12.3141	24.2234	21.3564	24.1575	19.3933	4.23529	5.10566	3.57193	4.98185	5.82891	20.1063	19.9816	19.8555	32.0529	19.3968	10.143	18.8761	17.8938	24.2021
PE(16:0/22:6)	15.192	762.507	[M-H]-	28.776	28.0713	30.7086	28.5507	25.4805	27.0589	26.7104	26.9636	28.3819	28.83	27.0836	28.6246	64.9386	69.152	69.4552	66.289	21.6604	23.0134	21.9925	22.8701	35.7662	32.3766	33.4154	34.913	16.8836	17.4971	16.958	16.8048	31.1271	32.3366	31.0454	31.5001	14.449	13.7337	13.8016	13.9592	36.9623	34.4855	35.3515	36.1614	36.4087	33.8149	34.765	35.3741	31.5856	31.2571
PE(18:1/20:5)	15.627	762.509	[M-H]-	6.42963	5.88993	5.43072	6.07803	5.51934	5.27188	5.77382	5.489	5.92527	5.80352	5.47571	5.47222	20.1215	20.0444	21.8064	21.233	3.21842	3.86701	3.39359	3.68947	8.99521	8.69477	8.42623	9.54104	3.30074	3.75459	3.34603	3.6906	4.67831	4.2138	4.70991	4.72916	2.20889	1.99299	1.96622	2.32455	6.19514	6.19892	6.13793	6.54395	7.45801	7.49054	7.06187	7.31452	3.44139	4.35807
PE(16:1/22:6)	14.735	760.493	[M-H]-	3.14574	3.07254	3.29948	3.01614	6.90889	7.55752	7.46249	7.51101	7.06893	7.17727	6.79883	7.0306	7.01634	7.55601	7.49474	6.94453	2.24932	2.44005	2.2007	2.394	8.38998	7.80233	7.68276	8.28497	1.28119	1.26111	1.24262	1.23521	2.67892	2.87951	2.70245	2.73314	1.5843	1.4747	1.49879	1.49021	6.76591	6.26963	6.32619	6.50811	3.64844	3.89246	3.89129	3.93784	2.246	2.30024
PE(17:0/22:6)	15.583	776.524	[M-H]-	1.61378	1.44055	1.32007	1.54315	0.883545	0.806375	0.792895	0.807072	2.55863	2.41625	2.36739	2.37586	6.90259	6.57514	6.81617	7.00294	0.870095	1.10033	1.01516	1.13422	2.53786	2.67722	2.38365	2.51127	2.8303	3.23883	3.00352	3.23208	3.42107	3.03751	3.39741	3.21216	1.42034	1.35175	1.2078	1.38884	0.788617	6.74601	6.57624	6.77908	11.2379	10.4254	9.89288	9.75784	2.86589	3.96431
PE(17:1/22:6)	15.051	774.508	[M-H]-	0.4804	0.458044	0.494916	0.472311	0.4272	0.444612	0.444689	0.443311	1.6807	1.71301	1.63817	1.68853	1.67087	1.77574	1.7398	1.68462	0.351121	0.412861	0.372738	0.389124	0.972661	0.947648	0.889516	0.943111	0.634406	0.681467	0.666337	0.679602	1.07298	1.09842	1.08696	1.07602	0.556051	0.530965	0.518179	0.534441	7.03775	6.5679	6.72497	6.87608	3.5633	3.42841	3.46595	3.6519	0.744855	0.777226
PE(20:5/20:5)	14.339	782.476	[M-H]-	0.853757	0.837457	0.884882	0.793902	3.89608	4.44039	4.33094	4.47742	2.78336	2.93977	2.57176	2.78756	3.18928	3.34921	3.37302	3.08099	0.674505	0.720931	0.656877	0.676012	5.07495	4.4774	4.48793	5.07593	0.172712	0.179713	0.168169	0.180197	1.61574	1.81021	1.66611	1.72795	2.22555	2.06312	2.12218	2.14396	1.91752	1.70703	1.79511	1.90166	1.0218	0.994358	0.988726	1.04246	1.64323	1.57648
PE(18:1/22:1)	17.38	798.6	[M-H]-	2.79099	2.74916	3.13935	2.77328	1.15998	1.30041	1.24755	1.1578	0.466802	0.493035	0.425624	0.475935	0.704544	0.785228	0.803149	0.757227	2.82314	3.09959	2.76318	2.82349	1.33413	1.09827	1.13324	1.25333	0.163141	0.142846	0.167272	0.141578	1.6613	1.68947	1.63239	1.61941	0.201632	0.178241	0.18854	0.183766	0.0842144	0.0891312	0.0911173	0.0996025	0.236647	0.221714	0.216747	0.249042	1.35092	1.33037
PE(18:0/22:5)	15.92	792.545	[M-H]-	4.42083	4.2411	4.86065	4.25101	2.49506	2.89513	2.77874	2.91196	3.52565	3.59052	3.54404	3.72587	9.62758	11.6619	11.3469	9.92574	6.57187	6.91441	6.68313	6.67632	4.71344	3.86293	4.27206	4.71436	2.21898	1.9262	2.16733	1.91017	5.27343	6.54644	5.4106	6.08145	3.11805	2.68265	3.32046	2.79355	2.86111	2.6767	2.68015	3.01903	8.91314	6.35196	8.38319	7.34348	6.40094	6.6318
PE(18:0/22:6)	15.895	790.537	[M-H]-	40.1735	37.8251	44.8141	37.7618	24.2061	27.2292	26.6713	27.829	33.4184	35.2265	30.9647	33.1636	85.5197	101.257	99.6138	88.4813	33.4131	33.2832	30.8093	31.9152	39.2723	32.4216	35.4664	39.1045	19.9655	17.5578	19.4477	17.375	44.2406	53.2475	46.1134	49.6988	20.7646	18.9573	20.2985	20.0582	32.4475	30.2354	30.4357	32.751	60.7847	57.2343	55.8605	64.4494	46.3173	42.6299
PE(18:1/22:6;O)	13.969	804.519	[M-H]-	2.96141	2.80053	2.99555	2.6293	2.28874	2.5299	2.5513	2.76885	0.737929	0.827205	0.673253	0.735517	4.15551	4.38365	4.15364	3.72338	1.48038	1.34315	1.31687	1.40024	2.18717	1.79128	1.71343	2.23581	0.218629	0.231546	0.222922	0.216929	0.970458	1.11299	1.12519	1.08175	0.0434927	0.0389866	0.03835	0.0439903	0.13895	0.12454	0.111846	0.163224	0.656229	0.706072	0.711779	0.752501	1.37774	1.2285
PE(18:1/22:6)	15.386	788.523	[M-H]-	32.473	30.0768	29.7228	31.3839	25.3341	25.7078	25.313	25.5741	30.3263	29.4167	28.384	29.1054	47.6464	47.9075	49.0656	49.3247	17.7647	19.8372	18.1945	19.2589	22.6182	21.3604	21.0301	21.8818	7.88821	8.31448	8.15238	8.15848	31.5082	30.5964	31.4913	31.5492	12.5707	11.8568	11.4714	12.2155	32.9123	32.4579	32.449	33.2462	36.8393	33.9302	33.4876	33.2353	22.3997	24.8024
PE(18:2/22:6)	14.961	786.509	[M-H]-	0.847696	0.815918	0.884232	0.806706	3.07919	3.26935	3.3064	3.31725	1.61144	1.63085	1.55185	1.61965	3.89926	4.08149	4.07046	3.8483	0.570859	0.65613	0.596235	0.640318	3.96635	3.67776	3.578	3.72944	0.445353	0.447662	0.451977	0.458897	0.630632	0.63647	0.638315	0.642979	0.583051	0.548437	0.548735	0.554413	1.28943	1.19465	1.22868	1.24609	0.916176	0.881532	0.908258	0.953333	0.60471	0.613637
PE(19:0/22:6)	16.006	804.552	[M-H]-	0.214945	0.197883	0.22934	0.209714	0.170322	0.15335	0.152043	0.147602	0.307048	0.215575	0.189097	0.234342	0.771795	0.721303	0.739325	0.738529	0.185373	0.24138	0.212596	0.236434	0.861154	0.688633	0.732505	0.788022	0.528567	0.62927	0.581077	0.651136	0.860282	0.134518	0.882599	0.930345	0.0686263	1.08067	0.0613923	1.10745	4.02122	3.52365	3.75767	3.8891	5.53034	0.599536	0.555575	5.67422	0.735579	0.729608
PE(24:0/18:1)	19.084	828.646	[M-H]-	0.751917	0.74727	0.912605	0.718481	0.124165	0.139729	0.13394	0.118781	0.181463	0.187688	0.162756	0.185884	0.192044	0.197886	0.203641	0.19643	0.393946	0.400622	0.347015	0.344554	0.138613	0.106947	0.113734	0.122966	0.0268551	0.0313037	0.0324191	0.0273249	1.74708	1.98251	1.73414	1.64409	0.0891909	0.0776738	0.0850864	0.078652	0.00796885	0.00548353	0.003902	0.00613494	0.221841	0.217206	0.219705	0.243071	1.68612	1.63492
PE(20:5/22:5)	14.77	810.5	[M-H]-	1.08563	0.768862	1.24411	1.03252	3.07846	2.30421	3.35084	3.42806	1.22115	1.259	1.18645	1.07485	2.76205	6.43739	6.3528	6.00918	0.704584	0.891336	0.792063	0.851378	4.82201	4.80623	4.97482	4.96852	0.251666	0.256924	0.238334	0.24012	1.34332	1.78273	2.9448	2.98603	1.88546	2.86042	1.82476	2.91801	1.18428	1.15187	1.20838	1.18629	1.57816	1.72897	1.40049	1.24377	2.0572	2.03053
PE(20:5/22:6)	14.608	808.493	[M-H]-	5.92154	5.81846	6.2718	5.56136	12.4666	13.7552	13.4233	13.8195	4.96256	5.12622	4.75732	5.04048	29.2321	30.8798	31.3851	29.0393	7.90023	8.12827	7.53521	7.7709	22.4864	20.0212	20.1491	22.459	0.843117	0.834348	0.823487	0.80047	12.4493	13.9182	13.0022	13.5859	10.6835	9.72668	10.0344	10.1175	4.12086	3.72953	3.84399	3.9934	6.00142	6.13334	6.1577	6.33028	13.8395	13.3984
PE(18:1/24:1)	18.197	826.633	[M-H]-	3.75562	3.6205	4.10756	3.57949	1.41843	1.55111	1.4977	1.39185	0.257832	0.269107	0.236986	0.264934	0.261722	0.263277	0.280529	0.282168	3.10635	3.28924	2.86137	2.88073	1.29527	1.05646	1.10594	1.21949	0.079895	0.0802145	0.0881763	0.0777964	4.63223	4.82728	4.61908	4.45583	0.655479	0.598815	0.634177	0.609433	0.0466358	0.041662	0.03781	0.0437969	0.431461	0.430576	0.438959	0.447201	4.4073	4.30492
PE(20:1/22:6)	16.005	816.552	[M-H]-	4.2554	4.20005	5.12815	4.13298	16.6736	2.22365	18.5871	20.4225	11.9923	13.0673	11.0301	12.0358	19.6885	22.9539	23.3826	20.0267	5.96655	5.5361	5.21544	5.31939	30.2748	24.1883	27.9118	30.4276	6.02339	5.29204	5.91623	5.09693	3.23759	3.89115	3.33933	3.62395	0.0558444	1.81122	2.13666	1.93263	8.20835	7.20464	7.52826	8.20134	0.621427	0.32208	7.37019	3.76636	2.91506	2.67689
PE(21:5/22:6)	14.8	822.509	[M-H]-	0.169418	0.165467	0.174459	0.15918	0.411563	0.45306	0.443212	0.441693	0.13625	0.133917	0.130645	0.131739	0.490467	0.530094	0.537129	0.494986	0.135807	0.154409	0.136345	0.150585	0.706624	0.647689	0.639176	0.680573	0.0191312	0.0195354	0.0176971	0.0201348	0.5683	0.570353	0.555611	0.567355	0.521569	0.484681	0.49296	0.500504	0.135461	0.129702	0.132323	0.133117	0.278413	0.2992	0.299295	0.308984	0.516656	0.519927
PE(22:5/22:6)	15.044	836.519	[M-H]-	3.8251	5.30973	5.82736	5.75993	2.89297	3.04979	3.00897	2.84074	0.537269	0.560483	0.543089	0.556879	12.9675	12.3108	13.3597	12.9345	6.46839	7.39322	6.75587	6.98227	6.47761	6.12227	5.97437	6.29315	0.14645	0.152272	0.118557	0.140365	10.7213	11.4534	10.9958	10.8403	4.50479	4.11226	4.21063	3.8145	0.590721	0.527065	0.590949	0.556698	2.15809	1.83924	1.74169	1.72964	10.5206	10.7485
PE(22:6/22:6)	14.884	834.505	[M-H]-	29.0781	28.5542	30.0631	27.7811	6.53945	7.04237	7.0178	7.09406	2.27489	2.27003	2.192	2.24872	36.5381	38.6407	39.0738	37.3078	28.2965	31.8238	28.6522	30.1939	17.5304	15.8072	15.8532	16.7381	0.595744	0.587559	0.585444	0.599135	47.7717	50.0087	48.9848	49.7036	10.283	9.56685	9.72624	9.72291	1.57488	1.46432	1.50657	1.53944	5.52661	5.54587	5.74302	5.91693	36.4973	36.398
PE(18:1/26:1)	19.123	854.663	[M-H]-	1.06071	1.03677	1.20752	1.04026	0.37674	0.418957	0.38829	0.394432	0.159776	0.174601	0.147976	0.168607	0.236015	0.24712	0.250738	0.230703	1.0741	1.08599	0.976197	0.975734	0.382032	0.30414	0.327184	0.346229	0.0807159	0.0735433	0.0834067	0.075372	1.87592	2.04298	1.849	1.81596	0.138132	0.119694	0.133929	0.123175	0.0270364	0.0257517	0.0273061	0.0289451	0.259443	0.26679	0.271909	0.286439	1.87209	1.82423
PE(O-16:1/16:1)	15.633	672.495	[M-H]-	2.55103	2.31308	2.00731	2.50809	0.54638	0.55113	0.514969	0.540909	2.95121	3.04034	2.78981	2.98599	0.701451	0.732892	0.731399	0.742604	0.766245	0.917647	0.85341	0.895035	0.204485	0.175283	0.174047	0.178318	0.251311	0.275328	0.264423	0.27805	5.38458	4.65581	5.28453	5.11334	0.276305	0.261332	0.243479	0.262165	2.59772	2.45489	2.57487	2.64268	1.59513	1.51332	1.47193	1.47653	3.25299	4.35616
PE(O-16:1/18:1)	16.203	700.527	[M-H]-	12.6984	12.0407	13.6416	12.0993	3.21976	1.78736	3.60295	4.00078	29.52	32.7922	27.4639	30.2856	5.16661	5.7254	5.64056	5.09509	8.51807	8.67254	8.02298	8.36338	2.45241	1.8016	2.14166	2.24211	2.23117	1.79817	2.13963	1.82701	21.1698	3.11651	21.1732	22.7102	1.32504	2.16721	0.910827	2.30495	13.0784	12.1962	12.8914	13.2717	3.8651	8.56758	5.9881	9.69338	21.9614	20.9878
PE(O-18:2/16:1)	15.68	698.508	[M-H]-	34.7752	30.6833	31.8258	32.468	4.56224	4.53239	4.61547	4.50186	7.21908	7.27096	6.68895	6.96202	3.2055	3.28672	3.19618	3.01434	11.1923	12.9948	11.9674	13.0001	1.99562	1.89093	1.87503	1.9431	3.26256	3.20765	3.31278	3.28515	28.2647	27.3121	28.5621	27.783	0.925442	0.884292	0.821081	0.93618	3.21915	3.18939	3.08215	3.29319	5.97397	6.11998	5.76701	6.10935	19.3242	24.3821
PE(O-18:1/17:1)	16.566	714.543	[M-H]-	10.4566	10.1575	10.618	10.3157	2.40761	2.54014	2.69632	2.58403	1.09516	1.19892	1.0358	1.13633	1.48312	1.54013	1.66097	1.47712	3.9153	4.15684	3.78923	3.83591	1.24589	1.14924	1.12895	1.27456	1.52924	1.53918	1.55949	1.53113	11.7449	0.809601	11.4974	11.6074	0.0607013	0.882807	0.86265	0.928402	1.03133	0.918979	1.07524	1.1348	2.06775	2.11607	2.18472	2.24741	9.9579	10.5572
PE(O-18:2/17:1)	15.971	712.527	[M-H]-	10.3186	10.3113	13.2485	9.98986	4.2663	4.84219	4.86686	5.45178	1.92924	2.14481	1.78361	1.95443	1.72699	2.19546	2.16455	1.71238	8.73018	7.41753	7.21582	7.02071	2.50727	2.24069	2.46182	2.83315	9.22229	7.86719	8.67867	7.37809	7.6411	9.86747	7.84311	8.88936	0.848303	0.765051	0.882678	0.841032	2.82021	2.466	2.49715	2.79299	3.3531	3.11425	3.16644	3.82846	5.86478	5.06913
PE(O-18:0/18:1)	16.962	730.577	[M-H]-	0.716702	3.44401	0.554172	1.01141	0.597282	0.153002	0.684824	0.713242	0.342849	0.385317	0.310983	0.358393	0.430981	0.500342	0.530011	0.426505	5.62423	4.83494	4.46884	4.42589	0.431084	0.300836	0.362143	0.434799	0.147996	0.130516	0.150225	0.131622	0.634688	5.99369	5.12473	0.620402	0.102407	0.154366	0.0990706	0.154781	0.161019	0.162763	0.172411	0.168749	0.278317	0.270907	0.275012	0.307229	1.23028	1.03469
PE(O-18:1/18:1)	16.916	728.559	[M-H]-	34.7594	33.6004	39.436	33.6944	5.65629	7.14822	6.25816	6.4742	3.58276	3.92075	3.1082	3.63878	5.19757	5.98191	6.11297	5.13051	23.4768	20.8726	19.6405	18.4002	4.50595	3.23812	3.85354	4.35888	1.63574	1.42351	1.66271	1.49552	48.5818	44.9423	48.7412	50.2784	0.268983	2.04697	0.270436	2.12623	4.39687	4.21802	4.32494	4.3441	3.83263	0.806177	0.814924	4.60939	55.5894	51.1721
PE(O-18:2/18:1)	16.377	726.545	[M-H]-	31.0141	30.2815	32.6032	30.2501	10.3782	11.7156	11.465	11.4519	8.12124	8.57783	7.59193	8.22928	4.59906	4.85843	4.97463	4.53997	16.1333	17.6031	15.7981	16.1753	6.07993	5.15169	5.29023	5.69959	2.80601	2.71436	2.81564	2.71053	38.2706	40.3599	38.4811	40.4724	3.16655	2.91687	3.12739	2.97557	14.8191	13.7526	15.0551	14.8762	9.03212	9.04029	9.10982	9.55797	31.8285	32.6643
PE(O-19:1/18:1)	15.787	742.569	[M-H]-	0.606553	0.62485	0.797548	0.648695	0.10616	0.139346	0.125418	0.126233	0.102928	0.105771	0.096263	0.0787014	0.101503	0.122018	0.132501	0.122133	0.593054	0.432332	0.343889	0.422418	0.0527922	0.0354274	0.0495261	0.0538463	0.0623299	0.0432375	0.0557089	0.0479118	0.337665	0.375447	0.321658	0.367146	0.0250592	0.0213284	0.025845	0.0255004	0.0814086	0.0675877	0.0583728	0.0685349	0.215442	0.183222	0.195182	0.198231	0.296572	0.189047
PE(O-20:1/18:1)	17.605	756.587	[M-H]-	2.00208	1.96487	2.31531	1.88668	1.90632	2.64329	2.22505	2.35292	2.10317	2.27632	1.90517	2.2281	1.62382	1.70058	1.73595	1.65708	0.633515	0.62877	0.554859	0.56313	0.779501	0.636469	0.691676	0.746085	0.399483	0.366884	0.403899	0.381238	4.3689	4.87362	4.12278	4.34715	0.262369	0.23449	0.264547	0.238613	0.350842	0.309865	0.321651	0.326309	0.68602	0.561903	0.582623	0.635819	6.64661	5.83113
PE(O-18:1/20:4)	16.227	750.543	[M-H]-	1.60208	1.56678	1.47036	1.59463	0.544095	0.45537	0.553446	0.619296	0.467032	0.549081	0.476735	0.498745	2.98926	3.36116	3.37565	3.24706	1.45197	1.35523	1.38268	1.24	0.445179	0.433167	0.470888	0.494759	0.456287	0.398059	0.458684	0.408047	5.43255	3.05026	5.62895	4.43218	0.277403	0.46809	0.317238	0.426096	1.78706	2.03659	2.22531	1.70616	3.23578	2.38556	3.04707	2.81809	6.13736	6.12618
PE(O-18:2/20:4)	15.802	748.526	[M-H]-	13.2999	12.3868	14.7148	12.237	4.26176	4.75218	4.62512	4.92126	7.2776	7.76802	6.64465	7.24222	31.4242	32.8105	34.0235	30.0333	9.46723	9.88753	9.17413	9.75564	4.34361	3.93191	4.17827	3.9477	4.27693	4.04503	4.36316	4.11427	21.8466	25.761	22.695	24.5421	2.71864	2.50435	2.55629	2.63221	17.4325	15.6535	15.5425	17.3535	18.1586	17.3146	16.9745	18.958	23.7075	20.9552
PE(O-16:1/22:6)	15.642	746.511	[M-H]-	13.653	12.0666	11.0329	12.9539	11.5639	10.8714	10.8589	10.7287	7.68381	7.36754	7.1364	7.28766	100.558	100.601	99.8706	100.547	6.79959	8.81186	8.04699	8.85018	16.5031	17.3277	15.7195	16.4272	18.3614	19.4945	18.9797	19.5391	28.835	26.8313	29.2569	28.0294	6.33181	6.03617	5.5084	6.24594	14.7651	14.5757	14.5669	15.2391	40.4264	38.8714	36.5303	38.1463	19.7282	25.7776
PE(O-17:0/22:6)	15.201	762.544	[M-H]-	0.38374	0.38356	0.450663	0.382954	0.361431	0.358353	0.393698	0.398741	0.370361	0.381343	0.365504	0.390729	0.893981	0.97876	0.873716	0.856077	0.297833	0.287824	0.36031	0.305866	0.484406	0.340507	0.412414	0.468586	0.198331	0.224184	0.22059	0.219017	0.443087	0.411852	0.443753	0.43583	0.202509	0.213162	0.193508	0.200042	0.515852	0.523091	0.510627	0.579539	0.62191	0.525693	0.449964	0.527269	0.490898	0.465635
PE(O-17:1/22:6)	15.859	760.527	[M-H]-	0.776021	0.725019	0.896576	0.689369	0.796282	0.962784	0.922498	0.977389	1.13444	1.22923	1.04802	1.13289	5.87965	7.10239	6.80536	6.08882	0.75804	0.694952	0.634015	0.678419	1.40171	1.08063	1.23505	1.36515	2.08487	1.73843	1.98574	1.73373	2.71416	3.25116	2.81485	3.03612	1.68084	1.5209	1.68035	1.6266	5.06655	4.55703	4.64807	5.06283	6.82346	6.47026	6.39084	7.4578	2.26186	1.97352
PE(O-18:1/22:5)	16.481	776.561	[M-H]-	2.98527	2.91126	3.25102	2.90164	0.574491	0.622571	0.26485	0.278366	0.720372	0.750529	0.669404	0.726722	1.95255	2.41221	2.41883	2.186	3.60161	3.77683	3.20765	3.18239	0.592002	0.265585	0.569595	0.562642	0.439309	0.397568	0.450797	0.324209	3.87993	3.99615	3.83497	4.00052	0.60789	0.213903	0.434459	0.582165	4.42952	4.20237	5.07329	4.4009	3.00313	2.47531	2.5123	2.72783	4.11399	4.01828
PE(O-18:1/22:6)	16.11	774.544	[M-H]-	8.24813	8.03293	9.69199	7.53818	3.14385	3.05703	3.18231	3.0576	8.32526	8.78281	7.75452	8.48092	24.6863	26.7066	28.1923	25.7121	12.3979	11.0776	10.2042	10.4866	3.60234	2.71788	3.02346	3.71232	4.63316	2.63245	3.26431	4.21209	11.0645	12.4665	10.975	12.4647	2.68067	2.51374	2.67534	2.5734	25.7535	24.1937	25.3809	26.0919	16.6315	15.2873	16.2601	15.9851	11.0186	10.1868
PE(O-18:2/22:6)	15.749	772.527	[M-H]-	16.6937	15.3394	18.9796	14.1291	5.57587	6.72947	6.56727	6.62309	16.6762	18.357	15.7496	17.1304	69.2173	82.1328	76.5225	69.2941	17.2129	16.5873	15.2137	16.3468	8.11985	6.13623	7.03303	7.49366	20.1577	16.6602	19.1388	17.19	27.0048	32.1745	28.278	29.7755	4.43571	4.04558	4.29309	4.24923	36.1657	32.7337	32.4204	35.8148	46.606	44.8804	43.0734	49.0436	23.8957	20.9989
PG(16:0/18:1)	12.966	747.516	[M-H]-	3.0567	2.91506	2.40674	3.14432	2.48541	1.41834	1.84718	1.65118	0.774246	0.53736	0.83612	0.623649	3.56703	4.14773	4.12276	3.91462	2.38476	2.9423	2.88357	3.05937	5.80123	6.17906	6.08284	6.41966	0.654336	0.804031	0.662182	0.784194	1.33588	0.934124	1.23337	1.32891	0.714092	0.700454	0.404446	0.872452	0.372276	0.376243	0.360539	0.375219	3.75764	1.62213	1.47933	1.66104	1.49619	1.55439
PG(16:1/18:1)	12.649	745.502	[M-H]-	0.265774	0.249387	0.312699	0.236791	0.783838	0.642387	0.721624	0.711428	0.562132	0.413361	0.559564	0.470748	0.758343	0.75754	0.809833	0.775821	0.3587	0.275683	0.253441	0.285689	1.25664	0.76925	1.1126	0.957012	0.172324	0.219196	0.177792	0.218454	0.329893	0.326377	0.335295	0.329535	0.185007	0.182615	0.144335	0.204006	0.155345	0.148525	0.148987	0.158157	0.774527	0.633536	0.615908	0.650414	0.196861	0.149087
PG(18:1/18:1)	13.057	773.532	[M-H]-	0.233364	0.215718	0.190809	0.230603	0.643289	0.356261	0.458132	0.424965	0.156196	0.107209	0.171558	0.121456	0.236527	0.228684	0.265098	0.231132	0.149231	0.187476	0.182963	0.191596	0.760658	0.759922	0.797464	0.814632	0.0376208	0.0500928	0.0367251	0.0516123	0.262851	0.193479	0.239073	0.252688	0.146378	0.144314	0.0878199	0.180358	0.0805861	0.0779167	0.0746971	0.0826706	0.935867	0.328342	0.304275	0.357012	0.232347	0.228873
PG(16:0/20:5)	12.55	767.485	[M-H]-	0.548419	0.51271	0.499198	0.538598	3.80911	2.20844	2.9324	2.66979	1.26958	0.820063	1.36279	1.00664	0.877687	0.829286	0.958159	0.883108	0.751068	0.858303	0.826719	0.918563	18.3953	17.74	19.6416	20.0887	0.730244	1.02775	0.787256	1.0346	0.850452	0.612777	0.776596	0.779968	0.832391	0.801909	0.536787	1.01569	0.56008	0.56453	0.550181	0.575163	3.3605	1.44247	1.36575	1.58911	1.35942	1.31479
PG(16:0/22:6)	12.637	793.502	[M-H]-	0.520857	0.486705	0.543422	0.47092	3.94192	2.9332	3.46647	3.30791	2.11558	1.43642	2.16963	1.70758	2.12274	2.10642	2.24689	2.14594	0.664871	0.608444	0.571986	0.615734	11.5305	9.16234	11.0588	10.0652	1.34694	1.66236	1.39338	1.64155	0.891193	0.795812	0.860018	0.841734	0.94952	0.943905	0.711811	1.0683	1.44876	1.46118	1.39142	1.50466	4.28629	3.2136	3.12805	3.31879	0.991641	0.850065
PG(16:1/22:6)	12.45	791.495	[M-H]-	0.216299	0.209963	0.166257	0.215517	1.59047	0.862448	1.17713	1.057	0.781724	0.50062	0.89966	0.636036	0.455575	0.402491	0.502541	0.430313	0.184898	0.226216	0.223098	0.24505	7.7562	9.25092	8.49433	9.57343	0.132151	0.196482	0.143573	0.193151	0.388099	0.253155	0.356759	0.357135	0.260197	0.250999	0.160132	0.330512	0.653219	0.630208	0.614301	0.657546	2.3572	0.736616	0.698897	0.828982	0.317273	0.345775
PG(18:1/22:6)	12.783	819.515	[M-H]-	0.178065	0.173011	0.1444	0.178529	1.02201	0.769801	0.871933	0.841913	0.635248	0.43856	0.623383	0.492077	0.8378	0.858894	0.861018	0.820395	0.161171	0.186501	0.175064	0.186042	0.157041	2.3804	2.29847	2.51927	0.281391	0.250458	0.274423	0.240785	0.440844	0.329787	0.404981	0.429983	0.34133	0.333405	0.241658	0.407178	1.42521	1.50794	1.38768	1.50351	2.91592	1.8023	1.75949	1.84962	0.462908	0.479271
PG(20:4/22:6)	12.476	841.501	[M-H]-	0.021426	0.0182107	0.0196382	0.0202337	0.0633305	0.0846945	0.113663	0.108277	0.354176	0.285695	0.4385	0.359957	0.148474	0.147343	0.177644	0.15651	0.0389707	0.045371	0.0417597	0.0459227	0.43428	0.477456	0.616103	0.393572	0.0310221	0.0453504	0.0325398	0.0448774	0.0337215	0.0771896	0.101459	0.0966674	0.136714	0.130042	0.0832873	0.181034	1.63071	1.5748	1.50978	1.7024	0.960917	0.267156	0.242362	0.296628	0.145476	0.144396
PG(20:5/22:6)	12.34	839.485	[M-H]-	0.0632712	0.062107	0.0476372	0.0584267	0.816332	0.430136	0.569109	0.520498	1.52937	0.981777	1.83093	1.23033	0.624454	0.549369	0.694604	0.593368	0.0804772	0.1058	0.103229	0.108207	2.96074	3.74202	3.2066	3.77614	0.114367	0.16446	0.120464	0.163377	0.45218	0.26509	0.394078	0.412133	0.593907	0.579677	0.354849	0.777287	3.16311	2.99249	2.9749	3.11187	3.17026	0.637822	0.592798	0.742352	0.356474	0.399153
PG(22:5/22:6)	12.469	867.512	[M-H]-	0.114702	0.115754	0.0776207	0.130002	0.107395	0.0735961	0.0940832	0.0862066	0.408806	0.313903	0.507173	0.353601	0.26331	0.239135	0.337094	0.254557	0.225757	0.275729	0.271932	0.263831	0.283336	0.343659	0.350645	0.415926	0.0574521	0.0660673	0.0999261	0.0646393	0.111409	0.167821	0.194197	0.104405	0.205694	0.144657	0.12504	0.184702	2.10614	1.9094	2.02229	2.40206	5.2234	2.02772	1.92239	2.24384	0.172032	0.167146
PG(22:6/22:6)	12.409	865.499	[M-H]-	0.866985	0.83871	0.675221	0.869434	0.927271	0.515741	0.692698	0.623401	2.33641	1.4698	2.54909	1.83234	2.16708	1.96461	2.35242	2.1314	1.69967	2.07115	2.01229	2.02709	2.72972	3.1092	3.00811	3.3357	0.461894	0.672642	0.49096	0.661118	1.94921	1.24281	1.75134	1.78308	1.1415	1.11175	0.708106	1.45478	5.75209	5.73398	5.31066	5.79325	13.7428	4.31433	4.06468	4.84363	2.23853	2.41155
PG(24:1/22:6)	13.711	903.611	[M-H]-	0.000269973	0.000931093	0.00528431	0.00042687	0.00848761	0.00408186	0.00601587	0.00449034	0.0102304	0.00734712	0.012104	0.00914231	0.0457484	0.0426579	0.0491628	0.0444807	0.000581282	0.000791358	0.00108947	0.000864849	0.0368881	0.0423065	0.0380339	0.0466232	0.0443678	0.067088	0.0485897	0.0658827	0.0112648	0.0135065	0.0103555	0.00885891	0.0172733	0.00383076	0.0143578	0.00374031	0.022804	0.00246487	0.00245475	0.00203423	0.0232367	0.0079094	0.00884467	0.0099566	0.00763182	0.00721559
PI(16:0/20:4)	12.657	857.516	[M-H]-	0.998401	0.763957	0.922777	0.888069	0.545027	0.434236	0.35711	0.338032	5.16813	4.76942	3.89312	3.35831	0.428995	0.364479	0.402561	0.369763	1.23829	1.31968	1.24393	1.32643	0.307626	0.363052	0.29449	0.32288	0.469635	0.520931	0.487081	0.489238	1.39841	1.18998	1.57395	1.45956	0.340646	0.371344	0.21356	0.391449	11.7106	10.7276	11.6253	11.9206	2.88003	2.68486	2.68843	2.72629	2.04321	1.92497
PI(16:0/20:5)	12.476	855.501	[M-H]-	3.20797	3.00187	2.58918	3.36982	3.56276	2.69324	3.19206	2.99377	28.7006	22.5543	29.3516	25.5654	1.45099	1.33121	1.56676	1.37814	1.54937	2.08537	2.07062	2.21867	8.63164	10.9957	8.90782	10.6618	0.482226	0.562482	0.505107	0.532638	2.71412	2.08972	2.57251	2.65195	1.56751	1.47747	1.21954	1.77204	21.76	21.2073	20.3453	21.3993	4.18639	2.03973	2.03438	2.21781	2.72738	3.45418
PI(18:0/20:4)	13.076	885.547	[M-H]-	1.63695	1.66279	0.890136	1.8583	0.834903	0.240897	0.680211	0.652505	12.68	10.0221	13.0565	11.0091	0.71407	0.62054	0.720788	0.685099	1.49315	1.94663	1.91748	1.93366	1.14839	1.26059	1.11178	1.25167	1.05192	1.16175	1.0748	1.12276	3.86627	1.30257	4.15904	4.02783	0.518703	0.747033	0.219411	0.881238	29.3905	29.0496	27.6643	29.4405	3.50539	7.23471	7.46299	7.95933	4.23927	4.78969
PI(18:0/20:5)	12.853	883.535	[M-H]-	2.85156	2.74366	2.41602	3.09929	2.37613	2.29628	2.18139	2.15714	20.4584	15.6916	19.3009	17.5216	1.22572	1.30617	1.33564	1.26614	1.29652	1.76388	1.70825	1.78977	3.36243	3.13224	2.80207	3.04961	0.678265	0.625889	0.678103	0.608795	5.55407	4.66635	5.518	5.4509	1.77208	1.96254	1.33438	2.27471	31.1132	30.5883	29.2546	30.2071	12.3031	8.46138	9.10309	8.53342	3.78182	4.75035
PI(18:1/20:5)	12.625	881.517	[M-H]-	2.93311	2.79505	2.767	2.98277	6.923	6.26103	6.7174	6.57633	30.3478	26.1676	29.025	27.138	1.78876	1.75871	1.91777	1.85334	2.40238	2.60902	2.47583	2.66516	17.0261	16.316	16.2026	17.2984	0.629946	0.688429	0.641403	0.650022	6.3622	5.93315	6.34278	6.32158	4.77506	4.56663	4.23437	4.95528	47.4289	48.518	45.1588	46.9541	12.9324	10.0274	10.013	10.5461	5.35701	5.68014
PI(19:0/20:4)	13.248	899.562	[M-H]-	0.0119709	0.01054	0.00598943	0.0161505	0.0078573	0.00798211	0.00892597	0.00785941	0.128064	0.0967593	0.134868	0.111654	0.00289749	0.00401014	0.00331517	0.00296094	0.016238	0.0216817	0.0194261	0.0204335	0.0275853	0.0419177	0.0311486	0.0419705	0.0154633	0.0183476	0.0186114	0.0183693	0.169093	0.131837	0.158089	0.167681	0.0312806	0.0311781	0.0300783	0.0478286	3.05613	3.15385	2.83791	3.03954	0.954991	0.331478	0.492739	0.356904	0.198898	0.239585
PI(16:1/24:1)	13.881	917.603	[M-H]-	0.433799	0.407317	0.352914	0.44802	0.276783	0.234795	0.265308	0.243649	0.222612	0.181867	0.196564	0.187411	0.517441	0.435201	0.52492	0.478916	0.356111	0.435526	0.409889	0.426181	0.293395	0.298241	0.271959	0.341302	0.240793	0.316181	0.317751	0.294064	0.209946	0.17628	0.195978	0.206668	0.0728082	0.0705113	0.0559006	0.0898665	0.456634	0.493985	0.392897	0.523015	0.227052	0.083741	0.0742588	0.0886421	0.174867	0.209956
PI(18:0/22:5)	13.105	911.56	[M-H]-	0.174014	0.171375	0.147294	0.180333	1.26622	0.894235	1.05188	0.986986	3.77409	2.93696	3.82265	3.15891	0.0809326	0.0637575	0.0761517	0.0658736	0.150282	0.218655	0.217153	0.220056	2.78886	3.16986	2.72275	3.11281	0.0539395	0.069048	0.0548043	0.0655128	0.668899	0.601315	0.665378	0.653501	1.20776	1.12386	0.893082	1.3436	2.65324	2.72486	2.44186	2.55109	1.18014	0.3944	0.646527	0.451027	0.692871	0.985874
PI(18:0/22:6)	13.06	909.547	[M-H]-	1.51152	1.40241	1.1987	1.54424	7.41669	5.62467	6.49669	5.98709	10.2848	8.19867	10.628	8.78968	0.440294	0.450538	0.47419	0.429922	1.32322	1.82523	1.74927	1.89687	16.6268	18.5714	16.5839	18.9872	0.288048	0.319092	0.300325	0.312808	4.55924	3.82349	4.3612	4.50702	5.91985	5.39585	4.33994	6.43232	9.78329	9.72456	8.91038	9.22604	6.28515	3.23853	3.32967	3.52968	4.43412	5.2906
PI(18:1/22:6)	12.761	907.533	[M-H]-	0.335712	0.320654	0.280255	0.359268	2.62949	2.15513	2.37031	2.31876	4.05257	3.52805	3.93425	3.64868	0.248169	0.26471	0.266066	0.26148	0.209086	0.257801	0.256022	0.280797	4.62124	5.39541	4.63181	5.37945	0.0819717	0.0752518	0.0792582	0.0700961	1.75177	1.58366	1.7407	1.8002	1.75714	1.65501	1.43209	1.87091	8.5547	8.49552	8.03064	8.37042	3.71442	2.88235	2.86598	2.8986	0.954745	1.17134
PI(18:3/22:6)	12.306	903.501	[M-H]-	0.0124325	0.0108345	0.0106406	0.0126525	0.138575	0.111199	0.120983	0.117089	0.337089	0.315822	0.376322	0.326501	0.0119346	0.0105162	0.0126945	0.00922727	0.0119395	0.0162544	0.0150337	0.0157606	1.78523	1.96896	1.65899	1.81454	0.00879065	0.00867726	0.0087497	0.00870897	0.0575922	0.0459058	0.0536609	0.057517	0.0881107	0.0834146	0.0633158	0.102734	0.840838	0.756575	0.793001	0.821504	0.121319	0.0462388	0.042112	0.0492065	0.0781304	0.102028
PI(20:5/22:6)	12.303	927.502	[M-H]-	0.00779498	0.00607795	0.00674172	0.00854521	0.182753	0.146047	0.152065	0.15189	0.259098	0.238173	0.280673	0.25083	0.0105564	0.0083187	0.00971256	0.00756216	0.0109673	0.0160077	0.0154566	0.0174251	1.5657	1.74077	1.45205	1.56898	0.00526859	0.00645025	0.00582925	0.0057187	0.0584214	0.0506556	0.0587881	0.0639064	0.373251	0.352288	0.271164	0.432536	0.659698	0.589425	0.610152	0.645845	0.106913	0.0424112	0.0394897	0.0501418	0.082998	0.110834
PS(16:0/18:1)	12.989	760.513	[M-H]-	3.60444	3.30432	3.49605	3.55914	0.739156	0.770768	0.756792	0.731025	1.23226	1.18374	1.20223	1.17842	0.60044	0.529333	0.601373	0.635494	2.69702	2.78389	2.53028	2.57443	0.370046	0.34473	0.345933	0.358191	1.91831	2.04297	2.02164	1.97654	4.60696	4.70932	4.90566	4.81663	0.305125	0.283413	0.277935	0.291185	1.91892	1.91656	1.91974	2.03466	2.30768	2.34892	2.41025	2.40818	4.28616	4.52693
PS(18:0/18:1)	13.393	788.544	[M-H]-	6.88234	6.39867	6.65473	7.00097	1.15429	1.16516	1.2	1.18806	0.550119	0.567369	0.541057	0.548944	0.650124	0.6559	0.70875	0.673562	4.21315	4.30052	3.83557	4.00644	0.729817	0.664556	0.667788	0.769845	2.13545	2.37664	2.37002	2.32291	6.91799	0.910473	7.20792	7.38353	0.486218	0.453339	0.419456	0.480107	0.629391	0.620367	0.62183	0.675122	1.75904	2.02514	2.03796	1.97992	6.11046	6.35501
PS(16:0/22:6)	12.734	806.495	[M-H]-	7.64941	7.01294	7.63217	7.47803	4.68566	4.78401	4.75254	4.65946	8.87208	8.74643	8.38787	8.57709	31.1669	31.8781	32.8591	34.4342	7.95378	7.68848	7.33557	7.53574	4.37167	3.73461	4.07551	3.70486	16.2132	16.6065	16.3656	15.8558	6.0926	6.22517	6.66417	6.27402	0.987689	0.909913	0.899167	0.96248	3.85495	3.65273	3.73134	3.95286	10.0857	10.9522	10.785	11.0934	6.07274	6.5285
PS(18:0/22:5)	13.233	836.544	[M-H]-	1.41414	1.34442	1.15149	1.49725	0.315251	0.748982	0.320239	0.303085	0.826043	1.11663	0.808899	0.798737	1.84161	1.89094	1.92311	1.95716	1.8437	2.61022	2.31023	1.86146	0.534982	0.502988	0.394079	0.405975	1.08241	2.71204	1.01101	1.18963	1.98143	2.33645	1.75574	1.55889	0.576074	0.434471	0.523727	0.567852	0.576929	0.534604	0.573085	0.609451	2.70796	1.97915	2.02837	2.0695	2.89345	3.3661
PS(18:0/22:6)	13.17	834.528	[M-H]-	15.6686	14.2694	14.9333	15.3796	5.60196	5.44513	5.47893	5.33652	8.34674	7.98643	7.82477	7.74955	26.0034	26.368	28.3561	27.8522	13.3518	13.4429	12.3426	12.5586	10.5651	9.85185	10.2036	9.98188	17.2533	18.0954	17.9597	17.8761	14.2977	14.4908	15.5107	14.601	3.75873	3.62037	3.4765	3.76668	4.09635	3.82874	3.88117	3.75159	15.5994	15.1557	15.5525	15.8392	15.5922	16.6457
PS(18:1/22:6)	12.815	832.513	[M-H]-	5.72151	5.26276	5.50328	5.67914	3.59667	3.58594	3.63871	3.51702	1.8295	1.79116	1.7416	1.74653	15.2974	15.6832	16.1017	16.3372	5.1813	5.02019	4.79074	4.91067	3.24632	3.06613	3.14261	2.96152	8.62916	8.60757	8.54863	8.13917	4.87243	4.96494	5.32263	5.10371	0.718468	0.67977	0.65109	0.711242	1.54532	1.26206	1.49902	1.62279	4.15	4.11436	4.20878	4.4141	4.12753	4.60611
PS(20:1/22:5)	13.466	862.56	[M-H]-	0.684417	0.652696	0.702207	0.720291	0.490216	0.540894	0.540686	0.527837	0.69413	0.763087	0.71787	0.696253	3.10161	3.14931	3.66479	3.551	0.940258	0.894028	0.83162	0.897396	0.776773	0.738398	0.845521	0.806845	2.95949	3.47794	4.25437	3.9917	1.62898	1.68188	1.78562	1.67176	0.419877	0.407809	0.367796	0.428682	3.72718	3.58754	3.75631	4.01478	3.77256	3.77379	3.95412	3.85621	1.40646	1.46842
PS(20:1/22:6)	13.242	860.544	[M-H]-	1.94122	1.77717	1.86589	1.92226	3.98694	3.87158	3.91329	3.83335	1.99378	1.94653	1.83782	1.83067	11.9686	12.0645	12.7978	12.7644	2.7758	2.71125	2.5238	2.639	8.7785	8.21085	8.25815	8.42837	13.8987	14.6588	14.6927	14.3613	1.58012	1.49248	1.76815	1.61075	0.323988	0.319395	0.302858	0.334588	1.54801	1.61859	1.61917	1.84053	2.65127	2.70668	2.73268	2.82197	1.48377	1.51984
PS(22:6/22:6)	12.528	878.494	[M-H]-	20.5937	18.7714	19.996	19.8257	0.946676	0.929521	0.918993	0.905894	0.186189	0.133676	0.164909	0.140035	9.47058	9.4978	9.83815	10.0589	26.7495	24.9718	25.5893	25.9979	2.4927	2.32912	2.41392	2.21102	2.2048	2.36023	2.28823	2.31709	18.4116	18.3218	20.7263	18.9011	1.0812	1.02733	1.00408	1.05981	0.240342	0.154941	0.225191	0.204063	1.50875	1.51536	1.5398	1.52503	15.9145	17.4439
PS(O-19:0/22:6)	13.111	834.56	[M-H]-	0.266536	0.20788	0.230933	0.23572	0.0622071	0.0663437	0.0725255	0.0725846	0.0985855	0.0789185	0.0793851	0.0735212	0.249924	0.272118	0.316553	0.369618	0.266176	0.26246	0.225957	0.263591	0.125407	0.116538	0.126627	0.114224	0.208753	0.220298	0.221019	0.242897	0.273327	0.21856	0.262443	0.298322	0.0415821	0.0505738	0.0500666	0.0435834	0.0309364	0.0457256	0.0341411	0.0334366	0.197977	0.138706	0.186234	0.191224	0.257076	0.232369
LPA 22:6	8.647	481.235	[M-H]-	1.09765	1.03402	1.13277	0.818611	0.581775	0.625462	0.671636	0.671757	0.0615294	0.0265391	0.0230219	0.0242883	2.5066	2.86743	2.59284	2.37542	2.12214	2.32255	1.87084	2.28565	0.566452	0.622762	0.515974	0.646137	0.214819	0.232757	0.222966	0.236133	4.75919	4.81588	4.39463	4.84971	0.279816	0.249099	0.229055	0.257648	0.0663871	0.0510863	0.0755406	0.0679638	2.60465	2.81833	2.832	2.99991	2.4633	2.0988
LPC 16:0	10.901	554.345	[M+CH3COO]-	45.5159	43.3943	45.4595	44.8073	21.6486	18.6712	21.1099	21.5799	58.2948	42.0584	55.5992	48.5112	36.4357	30.8859	37.4638	34.2271	37.7069	37.8926	37.444	40.2892	27.8738	31.3935	28.6487	34.8099	3.77738	6.64205	4.16672	6.33462	12.6824	11.5213	11.592	11.7852	4.04612	3.92062	3.60287	3.9995	12.2039	11.6109	11.3983	11.9983	23.4488	28.515	30.8148	28.3197	14.8718	15.3502
LPC 18:0	12.017	582.376	[M+CH3COO]-	7.60668	7.23676	6.52721	7.28961	1.41178	0.980431	1.29898	1.24858	12.4802	7.81118	11.7495	9.51824	5.86674	4.14953	5.7998	5.49582	6.85916	6.85206	6.73625	7.23424	0.677524	0.844286	0.723042	0.945166	0.69559	1.12536	0.710938	1.12666	2.89634	2.34978	2.60702	2.71815	0.512313	0.494889	0.398385	0.496589	0.965517	1.04974	0.880179	1.00057	3.28961	4.11491	4.25097	3.7919	4.73664	5.56523
LPC 22:6	10.409	626.346	[M+CH3COO]-	15.4009	14.4709	13.5698	15.2823	40.1425	30.5518	37.8551	38.3769	6.6083	5.07357	6.16953	5.74195	23.4408	23.7296	25.3393	23.6495	18.2533	18.8223	18.187	19.4942	44.5188	49.3192	44.9795	52.0349	0.092175	0.133052	0.0446389	0.0956636	6.13914	5.1239	5.43737	5.63241	11.4602	10.8198	9.2156	11.2078	13.5271	12.728	11.569	13.1185	11.9525	10.405	10.5294	10.231	6.08546	6.62274
LPC 24:1	13.868	664.456	[M+CH3COO]-	2.27803	2.04468	1.9584	2.23457	1.58883	1.13801	1.40007	1.41452	10.7983	8.02736	9.55535	9.09136	4.572	3.86816	4.09095	4.08064	1.73394	1.81201	1.80842	1.97722	0.86934	1.14078	0.95201	1.1687	0.759693	1.51609	0.914778	1.34104	1.24812	1.01712	1.14586	1.05256	0.339182	0.322835	0.287915	0.335076	1.5863	1.49861	1.43879	1.5868	5.96756	5.09202	5.34645	5.29283	0.967051	1.03383
LPE 16:0	11.017	452.278	[M-H]-	2.46249	2.37966	2.42974	2.41394	2.60431	2.63841	2.71618	2.70855	3.91059	3.72929	3.70185	3.77013	10.3366	11.2786	11.2001	10.4447	1.72931	1.76529	1.72578	1.79439	5.1884	4.66278	4.84829	4.97063	1.23468	1.09695	1.21769	1.08167	0.849552	0.875848	0.848528	0.886557	0.940238	0.921142	0.877419	0.950214	1.62375	1.53581	1.55531	1.63761	8.17115	6.04679	5.84953	6.41996	0.915102	0.938733
LPE 17:1	10.727	464.276	[M-H]-	0.689861	0.670925	0.683891	0.667684	0.0928236	0.0951312	0.0932501	0.0960799	0.101571	0.0963964	0.0902548	0.0934274	0.310917	0.327704	0.323668	0.298353	0.270652	0.273215	0.263714	0.277345	0.147195	0.144706	0.141651	0.158026	0.12895	0.116886	0.133262	0.1168	0.152448	0.161592	0.155569	0.160075	0.0335607	0.0308236	0.0338186	0.0326048	0.672158	0.649454	0.675368	0.695274	1.0063	0.937272	0.986404	1.02115	0.124637	0.127474
LPE 18:0	12.07	480.31	[M-H]-	1.58727	1.51583	1.38474	1.4523	1.33124	1.36869	1.45034	1.48961	2.18777	2.19802	2.08636	2.26023	10.7971	11.2853	11.5111	10.5103	0.949246	0.972044	0.95794	1.01901	2.28198	2.24892	2.11756	2.43394	0.980916	1.27391	0.989596	1.22879	1.01878	0.95508	1.02273	1.07192	1.2998	1.26565	1.16735	1.31799	0.882845	0.828349	0.842457	0.887762	13.2277	10.3182	10.1861	10.8467	1.08084	1.26387
LPE 18:1	11.304	478.294	[M-H]-	6.03937	5.85208	5.98022	5.92997	5.06462	5.29258	5.33195	5.37672	2.43737	2.37586	2.27595	2.34945	7.62519	8.05095	8.06565	7.72889	3.51882	3.54076	3.40003	3.56323	5.82719	5.39754	5.60829	5.70533	0.289924	0.310971	0.304217	0.296797	2.19167	2.20676	2.1996	2.2684	1.40707	1.34749	1.34795	1.38851	2.43255	2.31499	2.4017	2.52187	4.53168	4.56222	4.48147	4.57414	2.10593	2.12014
LPE 20:1	12.243	506.324	[M-H]-	0.685735	0.643876	0.744731	0.663968	1.67844	2.03982	1.80804	1.91824	0.517468	0.541374	0.501609	0.521944	2.19614	2.57091	2.2837	2.21524	0.779306	0.798663	0.778926	0.800797	2.84297	2.26603	2.62267	2.19744	0.405755	0.305997	0.399947	0.288561	0.141868	0.149844	0.147482	0.148515	0.170432	0.168679	0.157019	0.179646	0.173639	0.156574	0.168832	0.17793	2.4302	1.19887	1.187	1.39985	0.169672	0.167859
LPE 20:5	10.001	498.26	[M-H]-	1.20548	1.19196	1.23723	1.22984	4.18855	4.36141	4.43395	4.42009	0.60204	0.564531	0.544764	0.580161	10.2375	10.6334	11.1209	10.1322	1.226	1.25892	1.18997	1.26898	6.78764	6.61814	6.70513	6.9316	0.0775741	0.0869703	0.0755962	0.0763511	0.594988	0.587057	0.566737	0.580539	0.88142	0.922797	0.854413	0.904903	0.789759	0.771027	0.832259	0.806957	2.27359	2.43529	2.34122	2.46322	0.512462	0.552623
LPE 22:5	10.885	526.293	[M-H]-	0.354393	0.355537	0.605524	0.442854	0.76691	1.0339	0.874296	0.925239	0.14687	0.135509	0.127065	0.138607	2.57123	1.93999	2.62838	2.31442	0.765535	0.503709	0.561835	0.912044	1.52838	1.5519	1.50685	1.32239	0.034324	0.034454	0.0419868	0.0411646	0.29052	0.338962	0.283119	0.355583	0.439869	0.436763	0.418578	0.438073	0.134751	0.130694	0.133979	0.139588	0.917569	0.838099	0.812721	0.856515	0.29317	0.373201
LPE 22:6	10.623	524.277	[M-H]-	10.0807	9.70336	10.247	9.69583	11.1689	12.4012	11.9682	12.0599	2.00243	1.98068	1.83577	1.93219	38.4631	42.2447	43.3064	38.3866	15.4695	15.6872	14.8574	15.7869	19.0042	16.3782	17.7378	17.485	1.35638	1.28067	1.34428	1.21538	5.72805	5.95734	5.63463	5.92462	3.54633	3.36297	3.46092	3.53563	1.46775	1.38278	1.44116	1.50262	11.9677	11.4849	11.4804	11.913	5.24098	5.17459
LPE 24:1	13.83	562.387	[M-H]-	0.0610394	0.0572259	0.0528536	0.0579772	0.0709299	0.0671342	0.0702473	0.0730519	0.339591	0.340925	0.274545	0.313185	0.426498	0.440984	0.410978	0.394667	0.0586502	0.0596981	0.0598677	0.0642343	0.066725	0.0683127	0.0631634	0.0736959	0.100498	0.106122	0.11056	0.093946	0.0329954	0.0310903	0.0390233	0.0315707	0.0241754	0.0252628	0.0214084	0.0299796	0.0207974	0.0230155	0.0177956	0.0278193	0.0605218	0.0847007	0.0925079	0.0874508	0.0256563	0.0287723
LPE P-16:0	11.608	436.282	[M-H]-	0.07963	0.0765777	0.0788368	0.0751047	0.220405	0.23163	0.234008	0.234443	0.2826	0.26234	0.258291	0.263968	3.14595	3.1729	3.32482	3.07158	0.137734	0.138534	0.138486	0.140897	0.767217	0.683954	0.714331	0.742113	3.81159	3.43966	3.77162	3.30357	0.407958	0.414618	0.40242	0.383596	0.267851	0.256162	0.251817	0.257427	0.543208	0.521085	0.547972	0.572101	1.425	1.66458	1.67802	1.68494	0.224292	0.222493
LPE P-18:1	11.838	462.297	[M-H]-	0.757816	0.746431	0.725719	0.751547	1.52628	1.66895	1.59269	1.66152	9.34159	9.09679	8.80787	9.23975	9.02949	9.53331	9.75586	8.51993	0.808971	0.810301	0.795986	0.791111	1.57191	1.55762	1.51555	1.65742	9.26597	8.58823	9.23668	8.42126	0.862734	0.891742	0.863363	0.880369	0.84223	0.80646	0.842271	0.836986	6.90074	6.41307	6.989	7.3384	7.73208	7.20158	7.10688	7.37733	0.485176	0.493046
LNAPE(N-(FA 16:0)/16:0)	15.596	690.509	[M-H]-	0.077809	0.0666754	0.0453719	0.0825443	0.120336	0.0858784	0.09174	0.0865379	1.18444	0.973641	1.05124	1.06203	0.707143	0.629689	0.62767	0.721616	0.0155545	0.021757	0.0203012	0.0238472	0.0410036	0.0501901	0.0440793	0.041983	0.214016	0.256518	0.241157	0.250881	0.0507719	0.0276076	0.0461741	0.0404946	0.0281732	0.029762	0.0226579	0.0322948	0.00553232	0.00690332	0.0064432	0.00683968	0.383394	0.460192	0.448834	0.391817	0.0353914	0.0611372
LPG 14:0	14.09	455.247	[M-H]-	2.16378	2.19244	2.52284	2.26673	1.36342	1.57172	1.49705	1.49214	0.801953	0.801458	0.747109	0.786865	2.32968	2.87836	2.60787	2.50621	2.36294	2.14956	2.01125	2.11705	1.93862	1.64197	1.78336	1.69994	2.05499	1.69006	1.92535	1.67933	1.24306	1.35516	1.19791	1.23525	0.764788	0.777601	0.78857	0.690777	0.75133	0.77323	0.741892	0.768661	3.49929	3.12657	3.11134	3.05396	1.4085	1.41963
LPG 16:0	9.061	483.271	[M-H]-	0.0792465	0.0742476	0.0825983	0.0452552	0.253493	0.268283	0.269781	0.293484	0.113579	0.124847	0.118335	0.130335	1.79261	1.9365	1.97265	1.5255	0.110721	0.0915993	0.0830625	0.0899018	1.11679	1.17136	0.966062	1.21409	0.499309	0.448705	0.430288	0.439829	0.0221332	0.0237886	0.0220335	0.0242759	0.0114174	0.0105837	0.0103276	0.0113629	0.0300851	0.0260356	0.0330269	0.0329114	1.51604	2.08477	1.90331	1.97142	0.0226062	0.0203421
LPG 18:1	9.388	509.286	[M-H]-	0.216908	0.208791	0.201192	0.122379	0.902419	0.994121	0.981499	1.01242	0.0352301	0.0417514	0.0373733	0.0430614	2.01399	2.2371	2.1956	1.79192	0.160158	0.160145	0.144501	0.163339	1.76598	1.76369	1.47212	1.74378	0.116005	0.103505	0.108811	0.10637	0.0964278	0.0992913	0.0877431	0.106784	0.0466405	0.0431196	0.0399921	0.0453178	0.0807904	0.0675648	0.0835314	0.0846425	2.10678	2.13922	2.05104	2.18686	0.0698535	0.0639703
LPG 20:5	8.074	529.256	[M-H]-	0.00836565	0.00743389	0.00879254	0.00534146	0.111538	0.131098	0.126695	0.133981	0.00374508	0.00479999	0.00415779	0.00469261	0.111903	0.128251	0.121559	0.104222	0.00742617	0.00801318	0.0066493	0.00801016	0.362831	0.363654	0.31946	0.358435	0.0256412	0.021917	0.0244637	0.0211883	0.00521708	0.00577756	0.00504841	0.00592918	0.00640595	0.00581801	0.00596266	0.00643401	0.00787537	0.00711012	0.0091093	0.00905778	0.0669388	0.135492	0.128632	0.13746	0.00230978	0.00197412
LPG 22:6	8.728	555.271	[M-H]-	0.0890569	0.0894804	0.0981802	0.0452113	0.36253	0.426715	0.408343	0.419782	0.0257385	0.029901	0.0278018	0.0291182	1.31984	1.49477	1.45699	1.26107	0.122845	0.128007	0.114914	0.130207	1.21696	1.13623	1.09037	1.18505	0.288154	0.249809	0.272079	0.242301	0.0546409	0.0591095	0.0531225	0.0605645	0.0293808	0.0277106	0.0279207	0.0293153	0.0470104	0.0418594	0.0521578	0.0517921	1.80968	2.0276	2.00367	2.09416	0.0436192	0.0365596
LPI 18:0	9.961	599.318	[M-H]-	0.212399	0.205951	0.223272	0.163631	0.0751788	0.0599187	0.0670001	0.074908	0.253747	0.266606	0.266997	0.275439	0.499121	0.517547	0.525008	0.424486	0.0827125	0.0985267	0.10253	0.100262	0.0383148	0.0504927	0.0411469	0.0497449	0.645522	0.70268	0.640698	0.703337	0.199134	0.202906	0.192543	0.216731	0.0988441	0.0976721	0.0867768	0.0971333	0.0199435	0.0167126	0.0221488	0.0195863	0.445129	0.494602	0.445229	0.488688	0.114231	0.105135
LPI 22:6	8.536	643.287	[M-H]-	0.0025454	0.0022421	0.00276846	0.00112733	0.186807	0.251492	0.222355	0.242492	0.00619639	0.00756332	0.00621917	0.00741358	0.0089444	0.0122725	0.00891155	0.00798629	0.00450897	0.00505077	0.0040147	0.00514363	0.474966	0.480767	0.420567	0.435872	0.00556621	0.00546819	0.005857	0.00533512	0.0314972	0.034905	0.0331819	0.0358824	0.21681	0.199777	0.195992	0.225256	0.0185316	0.0155378	0.0231211	0.0197736	0.116877	0.13872	0.132799	0.146075	0.0172157	0.0150354
LPS 16:0	8.922	496.266	[M-H]-	0.0926893	0.0885015	0.101745	0.0695905	0.0279735	0.0311838	0.0296654	0.0308409	0.0148296	0.0167389	0.0163865	0.0168822	0.196207	0.222431	0.212704	0.1747	0.0524334	0.0591428	0.0490474	0.0540245	0.0175653	0.0179681	0.0149728	0.0171629	0.103992	0.0920579	0.102048	0.0923158	0.0432872	0.050364	0.0442565	0.0515269	0.00380952	0.00349167	0.00351536	0.00402602	0.0494485	0.0400975	0.055468	0.05138	0.32886	0.378169	0.350182	0.395735	0.0200019	0.0177903
LPS 18:0	10.277	524.297	[M-H]-	0.408215	0.402676	0.419251	0.370037	0.232924	0.259019	0.247933	0.250489	0.054318	0.0594073	0.0581158	0.0567824	1.03286	1.12972	1.24148	1.00061	0.358485	0.409961	0.354897	0.376592	0.352898	0.354039	0.334165	0.338327	0.380411	0.433985	0.388952	0.432232	0.284302	0.280276	0.26221	0.285338	0.0876153	0.0858345	0.0877783	0.0916835	0.0722364	0.061591	0.0789476	0.0683393	1.40945	1.41534	1.39755	1.50902	0.216678	0.200765
LPS 18:1	9.171	522.283	[M-H]-	0.285331	0.270054	0.307633	0.218663	0.0889794	0.111292	0.106897	0.109489	0.00539387	0.00670032	0.00651317	0.00656606	0.243986	0.287326	0.256506	0.223811	0.207331	0.234922	0.179611	0.212655	0.0601135	0.0615714	0.0513089	0.0559018	0.082002	0.069376	0.0783245	0.0689979	0.647032	0.726735	0.640629	0.746438	0.0196269	0.018022	0.0170014	0.0195349	0.034142	0.0277169	0.0402725	0.0368847	0.234112	0.24959	0.250363	0.266618	0.269784	0.227038
LPS 22:6	8.559	568.267	[M-H]-	1.65086	1.55353	1.77374	1.28585	0.479341	0.59852	0.5557	0.576567	0.0100208	0.0121509	0.0103262	0.0119401	1.66717	1.92016	1.72997	1.51276	2.52727	2.77366	2.23249	2.53024	0.60734	0.590331	0.539825	0.568726	0.212448	0.187806	0.212182	0.185553	3.74436	4.10938	3.81318	4.13931	0.170215	0.158736	0.155898	0.175889	0.0476584	0.0397885	0.0560756	0.050853	2.05018	2.27753	2.24484	2.43528	2.18495	1.94774
DLCL(18:1/22:6)	11.36	973.52	[M-H]-	0.00347022	0.00258576	0.00200505	0.0024253	0.231367	0.109049	0.157481	0.122874	0.000157807	0	0	0	0.109272	0.0938527	0.117374	0.0953197	0.00441077	0.00611518	0.00493058	0.00465649	0.141338	0.152587	0.150509	0.156472	0.0302806	0.0404845	0.0289583	0.0429021	0.0116865	0.00742303	0.0105158	0.0110029	0.0304948	0.0281029	0.018435	0.0376852	0	0.000369608	0.00118884	0.000351733	0.111666	0.0322878	0.0271702	0.033952	0.0184875	0.0179587
DLCL(22:6/22:6)	11.041	1019.5	[M-H]-	0.00232944	0.00226574	0.00131238	0.00205094	0.0716857	0.0358509	0.0520223	0.041495	0	0	0	0	0.0623126	0.0591595	0.0713678	0.0570408	0.00209819	0.00250497	0.00232149	0.00168023	0.0705472	0.0728435	0.0748029	0.072337	0.0247153	0.0370683	0.0258841	0.038548	0.00686534	0.00485759	0.00574047	0.00655493	0.0111345	0.0102308	0.00676271	0.0138797	0.0037111	0.00337918	0.00458644	0.00374763	0.0921465	0.0196807	0.020709	0.0238065	0.00866717	0.00880969
MLCL 50:1	13.568	1139.75	[M-H]-	0.0390285	0.0321335	0.0264232	0.0392537	0.0399154	0.0229057	0.032365	0.0252074	0.0193019	0.0128032	0.023439	0.0177141	0.163421	0.124717	0.158617	0.150419	0.0234042	0.0319302	0.0232235	0.0250676	0.152906	0.151842	0.152263	0.202275	0.0898268	0.156349	0.114644	0.149233	0.00282013	0.00238166	0.00194339	0.00394804	0.00958986	0.0151095	0.00974498	0.021265	0.00104424	0.000947688	0.00107884	0.000931731	0.0442738	0.0148499	0.0156689	0.0165838	0.00815419	0.00767092
MLCL 52:2	13.632	1165.76	[M-H]-	0.0368103	0.0329717	0.0270311	0.0395768	0.548993	0.312675	0.430482	0.339751	0.016499	0.0117298	0.0204565	0.0144773	0.400363	0.324644	0.391006	0.372935	0.0419638	0.0601461	0.0435355	0.0497146	0.759442	0.735921	0.715792	0.941962	0.0250486	0.0429735	0.0322933	0.0419614	0.0350746	0.000885753	0.0268288	0.0382007	0.253024	0.231541	0.145368	0.30472	0.00180008	0.00208662	0.00268521	0.00192943	0.0511637	0.0202938	0.0193888	0.0196765	0.0408948	0.0405979
MLCL 54:3	13.711	1191.78	[M-H]-	0.00499359	0.00420289	0.00361751	0.00495879	0.152871	0.0805336	0.117049	0.0907594	0.00225045	0.00151912	0.00276561	0.00208255	0.0749356	0.0630069	0.0778489	0.0723563	0.00374819	0.00560645	0.00390068	0.00448923	0.162312	0.172437	0.158818	0.205181	0.0031876	0.00642132	0.00463436	0.00602089	0.0366843	0.0252199	0.027513	0.0415347	0.234388	0.217091	0.129193	0.281556	0.00174307	0.00144114	0.00171742	0.00147513	0.0749164	0.0333505	0.0323488	0.0324292	0.0409659	0.0428446
MLCL 58:8	13.562	1237.76	[M-H]-	0.0169934	0.0144493	0.0121194	0.0170928	0.416551	0.224342	0.304587	0.250703	0.00509382	0.0037756	0.00618339	0.00443301	0.480167	0.385412	0.481383	0.458374	0.0129288	0.0174636	0.0140099	0.0160702	0.919675	1.01548	0.942488	1.17419	0.0177063	0.028814	0.0196176	0.0287731	0.0602074	0.0435476	0.0493498	0.0638051	0.314435	0.296021	0.182725	0.385244	0.0162975	0.0157296	0.017515	0.0157926	0.281498	0.116651	0.110523	0.120878	0.0793599	0.0779989
MLCL 60:12	13.298	1257.73	[M-H]-	0.0250782	0.0240628	0.0174874	0.0269571	0.150906	0.0713661	0.104342	0.0871975	0.0115868	0.00754622	0.0127962	0.00903886	0.511357	0.44327	0.534983	0.499688	0.0222103	0.032741	0.0263315	0.0272389	0.389808	0.478392	0.437545	0.514755	0.0185818	0.0283846	0.0215081	0.0300104	0.0166271	0.00878835	0.0133697	0.0139422	0.0325471	0.0309521	0.0190052	0.0427009	0.0121035	0.0114958	0.0139623	0.0120727	0.114983	0.0466101	0.0421843	0.046064	0.0176631	0.0183388
MLCL 62:13	13.374	1283.75	[M-H]-	0.0237052	0.0226223	0.0169131	0.0266412	0.243654	0.116199	0.167697	0.136009	0.00558813	0.00378184	0.00609583	0.00465464	0.522569	0.458053	0.549714	0.515785	0.0190219	0.0245774	0.0216738	0.0221392	0.699206	0.821515	0.748025	0.868747	0.000506053	0.0246233	0.0181618	0.0248168	0.0468024	0.0292369	0.0384266	0.0452482	0.135942	0.128899	0.0754549	0.168995	0.0223401	0.0211792	0.0237064	0.02214	0.269368	0.112292	0.112219	0.121451	0.053793	0.0632189
MLCL 66:18	13.206	1329.73	[M-H]-	0.00823801	0.00808169	0.00689861	0.00959278	0.0469058	0.0223904	0.0308466	0.0263296	0.00107542	0.000635034	0.0017134	0.00082363	0.297	0.261991	0.312367	0.275603	0.00833187	0.0119684	0.00923252	0.00953187	0.106554	0.126263	0.116319	0.137855	0.00471355	0.00689997	0.00513487	0.00719477	0.0141076	0.00865917	0.011974	0.0128465	0.0124721	0.0124345	0.00760466	0.0172719	0.00332141	0.00277164	0.00352133	0.00308111	0.116217	0.0441036	0.0428963	0.0507427	0.0145341	0.0158452
CE 18:1	17.786	668.634	[M+NH4]+	4.21256	4.23132	4.15826	4.04626	10.66	9.79958	11.3193	7.25547	482.085	291.748	441.473	209.292	111.212	115.659	114.226	157.362	11.0958	11.7999	9.82443	10.8153	3.94309	3.20848	2.74215	2.91016	26.8524	30.8737	26.9173	19.0133	10.2144	16.2113	16.6591	16.818	1.87742	1.63054	1.64396	1.74743	139.309	114.847	165.404	183.053	41.4505	46.6076	44.5209	46.8536	4.93073	5.94402
CE 20:4	17.109	690.609	[M+NH4]+	3.21689	2.62855	2.75009	2.71431	4.14581	3.3254	7.11008	4.30662	251.665	168.59	258.472	162.746	35.9844	57.5466	59.1387	64.5762	11.8122	14.2816	7.10421	9.93432	4.33228	4.05052	3.85876	5.26211	15.7711	19.28	12.9253	12.0075	13.3549	20.4461	16.5778	15.8307	1.82986	2.68109	3.27435	1.85639	115.276	115.741	133.125	145.816	38.603	32.0403	63.9017	59.7944	10.6205	11.406
CE 20:5	16.981	688.603	[M+NH4]+	23.8479	19.4398	20.2267	21.2307	25.9422	21.8845	49.2373	28.6501	931.472	614.424	943.121	663.486	187.115	329.572	321.83	332.871	68.0283	87.6221	42.9315	58.852	26.0991	24.5388	24.3242	35.4078	57.2196	85.4383	47.8027	46.2288	58.1523	93.3976	79.1758	65.0172	9.13706	14.8219	16.6581	10.9864	341.842	378.856	392.91	458.001	187.061	182.95	304.581	216.519	48.8187	51.4191
CE 22:6	17.152	714.619	[M+NH4]+	25.3428	21.5922	21.0254	20.325	22.7625	20.0657	38.1199	21.8341	454.818	317.036	466.508	269.558	173.5	262.204	257.159	278.558	45.1746	48.9474	35.7165	41.4256	40.3951	33.2318	32.8544	47.8567	79.595	110.076	69.2643	71.6066	84.7569	130.033	114.504	102.913	14.9453	19.754	21.7125	17.3755	118.082	114.902	136.578	146.273	304.41	281.32	419.687	339.458	72.2673	79.5188
MAG 16:0	11.368	348.311	[M+NH4]+	0.276723	0.276393	0.310323	0.297778	0.488516	0.572919	0.553066	0.569992	1.87861	1.98067	1.93254	1.86765	2.96631	3.56859	3.25527	2.95236	0.145876	0.140588	0.143706	0.134212	0.225626	0.224496	0.226908	0.245977	0.947452	1.08125	1.02688	1.01452	0.108195	0.123614	0.130822	0.133042	0.0847796	0.0884164	0.080292	0.0820254	0.348573	0.334314	0.383097	0.382064	10.3862	13.6597	10.6751	9.36638	0.0997434	0.110432
MAG 18:1	11.623	374.327	[M+NH4]+	1.08362	1.08976	1.09062	1.10086	3.69432	3.85418	3.83226	3.97782	5.54057	5.58213	5.36579	5.34069	10.8432	11.7917	11.3488	10.5339	0.526522	0.487325	0.475634	0.50458	1.17825	1.12136	1.12567	1.18077	2.36415	2.32139	2.2756	2.2177	0.582362	0.583492	0.566563	0.60823	0.435969	0.414062	0.422025	0.435714	2.3932	2.35908	2.38228	2.57373	17.0526	17.5858	17.1794	16.6679	0.47157	0.553651
MAG 20:1	12.195	402.358	[M+NH4]+	1.51363	0.160984	0.173315	0.377746	1.79214	2.01516	2.00366	2.10065	1.55773	1.45485	1.63512	1.53727	6.87791	6.68067	6.6719	6.52221	0.185002	0.143799	0.206329	0.136235	0.759652	0.844608	0.776482	0.792417	2.94978	2.97193	2.98641	2.69689	0.047885	0.0363491	0.0330188	0.0862672	0.0434583	0.0386286	0.0351303	0.0254295	0.0899035	0.0940719	0.103865	0.0855499	1.50254	1.6077	1.46289	1.39732	0.120416	0.0573241
MAG 20:5	10.683	394.295	[M+NH4]+	1.10107	1.0379	1.09614	1.14787	2.33506	2.78485	2.56964	2.76114	12.4591	13.7783	16.5075	13.3349	5.18428	6.35262	5.71154	5.24697	0.416497	0.431503	0.44426	0.398711	0.889646	0.90747	0.892443	0.963271	0.699108	0.709264	0.678689	0.636369	0.475545	0.521286	0.574009	0.582565	0.547883	0.580474	0.531552	0.63464	4.83234	5.06917	5.37078	5.45178	5.04381	6.12221	5.42815	4.81184	0.231247	0.23881
MAG 22:5	11.28	422.326	[M+NH4]+	0.345603	0.331191	0.375168	0.382351	1.38982	1.55681	1.52519	1.60128	4.81005	5.05204	5.52456	4.95423	4.16099	4.71701	4.35885	4.08124	0.228516	0.229932	0.23787	0.216893	0.546753	0.528248	0.541446	0.583568	0.290226	0.319439	0.290845	0.27981	0.280165	0.27142	0.295494	0.298316	0.405771	0.43294	0.38271	0.49743	5.44438	5.54997	5.78707	6.54504	6.81337	7.15113	6.78942	6.63221	0.209785	0.198217
MAG 22:6	11.09	420.311	[M+NH4]+	5.32449	5.27488	5.56161	5.56427	15.7246	17.4505	17.1404	18.1745	41.6528	47.2008	53.3181	45.4603	49.9873	57.5148	52.8523	48.5481	4.34283	4.44466	4.64952	4.11189	7.58064	7.54294	7.89129	8.37556	3.25228	3.34047	3.22164	3.09666	3.65909	3.78885	4.0819	4.0142	3.64573	4.16728	3.27217	5.87588	25.8747	26.4341	28.6394	32.6594	56.1508	56.7395	58.0245	57.0885	2.26595	2.29197
DAG(16:0/18:1)	14.182	612.556	[M+NH4]+	6.19264	5.45068	5.89331	5.94869	20.1726	27.9138	19.2343	19.8171	22.0018	21.7384	25.1125	22.5568	32.7409	41.8964	39.5202	32.6471	3.50463	3.83071	3.35299	3.92981	6.13338	5.17013	5.76261	6.83167	18.7216	21.2287	18.7828	19.3119	15.7254	24.5529	19.0789	16.7235	6.59901	6.90554	5.93698	6.08605	132.309	121.265	115.214	140.917	104.094	106.837	92.8761	94.0201	8.29085	11.2774
DAG(20:0/16:1)	14.403	640.589	[M+NH4]+	6.62539	5.3518	5.96202	6.04187	32.8852	45.7391	28.779	28.8852	10.4719	10.4542	12.7507	10.2261	40.2032	48.8601	43.0081	35.7013	4.56872	3.91794	3.94461	4.46338	9.64906	8.65027	10.8893	12.9091	28.7495	35.2527	28.4305	31.2704	3.0143	4.56043	4.39304	3.37212	1.10609	1.25522	1.00614	1.26089	11.7901	10.7363	9.33019	12.7174	16.6554	21.7559	15.6454	15.0754	2.15531	2.63467
DAG(16:1/22:1)	14.463	666.603	[M+NH4]+	5.6232	5.05082	5.27752	5.16575	35.9368	51.9891	32.307	30.9523	9.0965	9.22551	10.2458	8.66251	60.4977	77.0488	68.2004	57.5957	4.23044	3.89607	3.72964	4.26679	6.98504	6.38386	8.07205	9.71587	24.0309	29.9951	23.2651	25.2299	0.973268	1.36644	1.42749	1.12132	0.368232	0.377668	0.343939	0.425092	3.12051	2.59107	2.09223	2.99196	3.54282	4.36611	3.34616	3.13782	0.585325	0.736117
TAG(14:0/14:0/16:1)	15.483	766.693	[M+NH4]+	10.9948	9.87097	8.58723	8.49042	29.0339	23.8821	19.4293	15.4374	211.426	91.4195	73.3941	63.5397	14.3636	9.27001	10.9723	12.7299	5.04543	4.55368	5.7459	5.04881	4.5501	3.55357	3.83309	4.33241	11.8153	20.2518	14.0899	14.2224	97.8702	99.2124	441.197	300.988	0.755255	0.404885	0.382439	0.672342	25.4146	43.0945	34.5856	29.6511	2.2693	2.37856	2.20739	2.36368	3.01562	3.41268
TAG(14:0/16:0/16:1)	15.773	794.725	[M+NH4]+	24.1096	21.6579	20.8915	20.8129	49.0444	42.1902	34.4644	29.6581	164.605	120.112	109.571	90.7732	25.4128	18.5197	20.1609	23.6629	9.63277	9.10818	9.86788	9.65531	8.62486	6.95676	6.83932	7.1492	16.9197	24.0249	19.4109	18.0644	101.148	82.7001	215.831	185.964	2.50114	1.91188	1.90285	2.41855	43.4985	66.4499	55.8254	46.9309	6.65009	6.06521	6.5531	6.90382	8.70903	9.08534
TAG(14:0/16:1/16:1)	15.533	792.7	[M+NH4]+	26.0743	23.1403	20.9785	20.445	53.2655	43.06	36.3053	29.5918	429.237	199.798	168.067	141.989	32.0513	21.7234	25.1879	28.6211	9.86359	9.39815	10.7135	10.0578	6.34645	5.01001	5.30806	5.73957	13.198	22.5015	16.9358	16.0391	162.786	160.743	656.188	455.708	1.56811	0.867028	0.852923	1.38446	68.9895	117.992	93.5842	80.0984	5.26951	5.41988	5.1845	5.39964	5.5431	5.98065
TAG(14:0/16:0/18:1)	16.057	822.746	[M+NH4]+	24.7725	23.0285	24.8556	21.8644	33.7553	44.5701	42.4835	37.0821	142.794	167.89	143.924	120.593	20.8595	20.3725	21.6284	29.8051	12.8456	12.7526	14.0385	13.1259	11.5812	8.95579	8.58262	8.54736	15.522	21.7818	18.783	10.9153	77.5854	98.5777	161.758	122.807	2.33119	1.35834	1.05677	1.42674	82.9489	130.674	75.775	85.163	7.449	7.81476	5.84599	10.1474	12.0605	14.0247
TAG(14:0/16:1/18:1)	15.827	820.74	[M+NH4]+	46.5064	41.7262	43.4535	39.3008	85.8617	73.4692	62.2044	55.0135	297.011	245.018	224.511	198.092	51.1537	38.6946	42.7358	50.827	17.978	18.4341	17.6028	17.8745	12.82	10.3448	10.0335	10.2023	20.4236	27.5874	23.6214	20.6603	196.855	192.661	439.247	312.527	6.36529	4.89059	4.99588	6.05724	152.822	226.426	185.364	156.33	16.6605	16.3705	17.4569	17.8447	20.8073	21.4195
TAG(14:0/16:1/18:2)	15.612	818.724	[M+NH4]+	24.8713	22.0906	20.5731	20.1709	44.5638	34.4755	29.8946	24.7995	332.262	175.673	149.869	123.709	27.5488	19.1871	21.6543	25.1216	8.70993	8.69021	8.75475	8.73216	4.48586	3.58754	3.65218	3.95858	8.04096	13.2537	10.1494	8.97784	111.772	102.795	386.477	293.22	1.35478	0.817657	0.868033	1.18553	59.032	94.5692	78.3154	65.026	4.50247	4.52723	4.61969	4.94672	4.46251	4.67926
TAG(14:0/17:1/18:1)	15.969	834.755	[M+NH4]+	4.21381	3.58393	3.81163	3.56763	7.5443	7.52307	6.81574	5.74625	28.6436	32.0565	28.7299	25.2767	5.1581	4.29808	4.9527	5.80369	2.46323	2.6147	2.24257	2.43216	1.98053	1.63676	1.60319	1.56086	2.82672	3.53611	3.1996	2.76994	31.1254	32.4967	56.6801	40.3196	1.0879	0.987556	1.00982	1.14486	45.1351	68.9394	52.7471	47.2033	3.70637	3.54661	3.92749	4.19114	4.44471	4.64287
TAG(16:0/16:0/18:1)	16.387	850.787	[M+NH4]+	20.633	17.0917	17.9099	23.8615	34.8208	40.4402	42.501	41.0133	267.779	248.111	247.134	209.93	23.7037	28.1342	30.9177	34.6638	17.8126	17.5495	17.1193	18.3895	11.7556	10.6445	7.97158	7.12717	12.2903	15.5962	16.4748	11.713	169.391	239.331	179.859	160.921	3.32513	4.10928	3.71712	4.52705	179.745	273.167	182.611	186.442	11.7771	14.8487	11.234	11.299	19.2739	23.011
TAG(14:0/18:1/18:1)	16.136	848.772	[M+NH4]+	44.4906	37.1718	41.2811	43.1098	84.3609	87.2339	86.5565	77.1169	341.659	362.131	337.108	294.232	51.8251	56.0398	61.0002	68.6175	30.1729	31.1328	27.9296	30.6249	19.4351	15.9318	14.5718	13.7799	24.6852	30.7928	29.298	24.5691	233.441	317.326	432.71	333.209	10.9897	11.0434	10.6987	11.2398	356.198	508.574	344.597	364.462	30.9565	32.7433	31.1595	30.3655	46.0372	54.0002
TAG(16:1/16:1/18:1)	15.9	846.756	[M+NH4]+	28.3793	24.7675	26.4417	23.6376	55.4472	49.992	44.7457	38.6864	191.171	188.267	168.848	155.595	35.7926	28.3703	32.4524	38.7501	12.0683	12.5522	11.0641	11.7198	7.71631	6.31782	6.06491	6.17041	11.8975	15.4056	13.7142	11.8534	108.006	115.386	243.32	162.432	3.55621	3.05753	3.06946	3.72299	131.738	202.184	152.559	136.995	11.5095	11.1647	12.3227	12.8484	12.7266	13.1777
TAG(16:0/18:1/16:3)	15.716	844.74	[M+NH4]+	15.5811	13.6304	13.7951	13.1067	29.6456	24.1627	21.3491	17.2589	191.401	125.347	108.913	88.2763	17.4471	12.768	14.5888	16.6166	4.82852	5.00602	4.75241	4.78649	3.1549	2.56624	2.64313	2.75779	5.69973	8.17697	6.71621	5.80947	84.0016	80.4947	254.071	193.584	1.63941	1.15261	1.20641	1.45439	60.5909	92.1463	77.3593	62.6979	4.46828	4.36152	4.53837	4.7877	4.592	4.91242
TAG(16:0/18:1/16:4)	15.588	842.725	[M+NH4]+	29.6328	26.0349	24.2733	23.7097	54.9102	42.6066	37.1855	29.7432	661.656	328.051	273.557	225.074	33.6001	23.4621	27.2537	31.0634	7.74295	7.94955	8.14545	8.00983	4.22801	3.42523	3.40968	3.86601	7.89199	13.0801	10.025	8.90591	210.6	217.438	904.99	620.379	2.76447	1.58452	1.64504	2.11239	202.134	326.935	260.055	219.679	10.4675	9.66898	10.0755	10.9199	7.76332	8.30988
TAG(14:0/16:1/20:5)	15.399	840.705	[M+NH4]+	26.5998	23.6419	21.3386	18.9876	45.0941	36.7119	30.8136	22.7243	1012.81	382.064	303.396	263.622	30.013	19.6157	23.3527	27.1328	7.06526	6.93848	8.21475	7.37148	2.98166	2.31214	2.51837	2.84657	6.95878	11.2199	8.07679	7.69279	204.077	232.738	1117.08	738.618	2.35014	1.16781	1.1628	1.3531	306.935	530.13	381.768	347.91	9.36055	10.0356	8.96762	9.70933	5.35814	5.79516
TAG(16:0/17:1/18:1)	16.295	862.787	[M+NH4]+	3.86648	3.13355	3.27635	3.85896	6.41405	7.26129	7.68179	7.10433	34.9885	42.5546	37.8109	33.6236	4.95897	5.69065	6.31349	7.32519	4.56022	4.7926	3.98663	4.5156	2.72826	2.36985	1.97287	1.82189	3.17104	3.61947	3.80816	3.00898	49.2502	70.6761	64.0033	59.4844	1.40774	1.66274	1.64123	1.5166	101.628	151.819	92.8306	105.529	5.82005	6.05782	5.63571	5.92738	7.38169	8.46823
TAG(16:0/18:0/18:1)	16.676	878.818	[M+NH4]+	14.7224	11.6611	11.2076	18.2909	21.8936	31.209	30.5088	34.3591	278.476	220.414	191.131	192.96	16.6894	24.044	26.0176	31.0227	21.4792	21.3526	21.8849	22.1001	11.5024	10.568	5.84006	4.62557	9.62454	9.79846	14.0924	8.17675	379.922	594.097	448.303	474.986	3.1055	3.24843	3.05063	2.82169	204.393	353.558	237.498	278.915	14.1288	18.105	10.24	10.8786	23.8512	29.4544
TAG(16:0/18:1/18:1)	16.468	876.803	[M+NH4]+	37.6964	31.0002	29.9106	43.8116	66.3911	81.7142	86.0386	92.2165	604.965	509.473	495.72	444.825	50.2824	66.3928	70.9759	81.5454	47.1831	48.3375	45.2771	48.2622	26.1738	24.0096	16.0708	13.4273	25.1265	28.6345	35.5533	23.5074	697.99	1172.62	1030.6	914.63	11.121	12.5187	12.2176	11.2235	717.75	1180.76	664.545	777.292	40.4209	49.5764	34.537	35.7461	72.8144	84.1973
TAG(16:1/18:1/18:1)	16.219	874.787	[M+NH4]+	22.7491	18.9761	20.4449	22.7563	45.1241	51.8088	51.6563	47.8235	168.175	192.41	175.481	154.299	33.0612	37.5435	41.5326	46.3185	20.4753	21.9971	17.9464	20.1656	10.8168	9.1656	7.8877	7.44968	13.813	16.3755	16.3301	13.3584	140.5	197.014	233.1	189.455	4.95129	5.57536	5.55962	5.40456	212.338	316.802	195.364	217.105	16.1181	16.96	15.9764	16.5653	24.7508	29.0766
TAG(16:0/18:2/18:2)	15.989	872.77	[M+NH4]+	9.63462	8.11727	8.75614	8.604	19.4851	19.4676	18.4961	15.2525	70.975	80.5576	70.6858	63.4971	12.0435	10.5185	12.1938	14.1192	6.17368	6.65403	5.46754	6.10285	3.68793	3.08167	3.02793	2.94179	5.38196	6.93007	5.96722	5.52539	37.7785	41.0945	80.4423	52.0737	1.48683	1.29517	1.40586	1.41685	58.7935	87.0362	65.6314	60.7718	4.07339	3.93004	4.42657	4.63981	5.08719	5.51383
TAG(16:0/16:0/20:5)	15.875	870.755	[M+NH4]+	19.8762	17.6524	17.9267	15.7494	42.618	37.5328	33.6959	25.8269	255.695	226.938	206.959	173.186	25.5053	20.0634	23.3654	27.1562	8.62283	9.23563	8.5079	8.84478	5.08355	4.16027	4.15365	4.22565	7.68863	10.0074	8.82615	7.60171	66.9014	73.744	188.338	109.236	3.25975	2.6159	2.70116	3.0091	133.11	216.684	168.936	161.771	8.65713	8.21909	9.11627	9.47367	8.77147	9.31947
TAG(16:0/16:1/20:5)	15.691	868.74	[M+NH4]+	38.6871	34.8179	34.4654	31.8277	71.1116	57.7284	49.6088	41.0374	597.121	392.535	348.652	295.639	44.6795	31.3955	36.1448	42.3149	11.1238	11.5899	10.8386	10.8966	5.76571	4.73986	4.67934	5.00658	9.11964	14.2058	11.2275	9.86883	203.558	194.58	663.399	493.111	5.41749	3.67126	3.8125	4.60764	311.558	462.463	378.939	324.811	16.5906	15.5432	16.5407	17.6166	12.4845	12.8296
TAG(16:1/20:5/16:1;O3)	16.073	914.71	[M+NH4]+	0.15985	0.126619	0.15242	0.134634	0.360256	0.432699	0.311634	0.277606	8.56584	2.17875	3.65673	6.52044	0.3881	0.272202	0.194601	0.230339	0.0302553	0.0424253	0.0946528	0.0295299	0.0260052	0.0135494	0.0127776	0.0139303	0.0198427	0.0235078	0.0315812	0.0219867	1.04974	1.90021	4.74728	1.11041	0.0172303	0.0191329	0.0205493	0.0114798	5.16005	5.60486	2.27934	2.97733	0.222824	0.207864	0.159812	0.199029	0.141679	0.183367
TAG(14:0/20:5/22:6)	15.376	914.725	[M+NH4]+	5.99769	5.23334	4.87162	4.26002	11.1283	8.89101	7.7058	5.35999	512.074	193.228	147.124	129.571	8.55793	5.66219	6.75601	7.80806	1.1903	1.14922	1.42919	1.19172	0.587572	0.448323	0.476401	0.561482	0.972461	1.53377	1.20749	1.06654	56.9597	66.9754	309.705	221.548	0.978533	0.450439	0.448234	0.527347	128.864	220.124	164.889	142.818	3.26583	3.07337	3.20502	3.58829	1.72001	1.84395
TAG(16:0/18:1/19:1)	16.609	890.818	[M+NH4]+	3.38691	2.70776	2.63847	3.98496	4.97562	6.456	6.92965	7.35297	43.7067	39.5807	34.7547	33.9551	3.94921	6.11822	6.76644	7.74776	5.71691	5.9355	5.35028	5.84173	3.28535	3.06034	1.82757	1.42313	2.7135	2.68686	3.85102	2.33677	100.979	166.191	138.09	139.756	0.73827	0.0802131	0.149142	0.0556802	71.0832	113.876	67.7867	4.00097	4.13931	5.0312	3.3578	3.7874	6.95138	8.25231
TAG(16:0/18:0/20:1)	16.838	906.841	[M+NH4]+	12.9094	9.71831	8.85793	16.7893	15.0711	26.6361	21.2185	28.2098	177.834	133.22	108.157	103.886	11.5964	17.1163	18.9176	25.3725	20.5726	17.4846	22.7242	21.7105	11.2825	10.6106	4.34995	3.22621	7.35154	6.50967	12.2298	5.56404	229.939	382.055	326.191	345.216	0.60353	0.415504	0.395974	0.362298	29.2762	39.1901	29.294	33.7737	3.92946	4.49747	2.38575	3.12374	6.46944	8.57043
TAG(16:2/18:3/20:5)	15.284	888.709	[M+NH4]+	7.25222	6.63413	5.80142	5.40277	12.1755	9.76741	9.13471	6.07895	775.53	261.397	196.802	168.191	9.11606	5.81671	7.44267	8.0728	1.38399	1.35358	1.58599	1.54429	0.681329	0.50356	0.534581	0.660367	1.2746	1.88646	1.47496	1.26666	74.442	84.7656	437.384	326.494	0.865736	0.355568	0.372075	0.374456	169.048	284.825	223.163	197.45	2.41954	2.18981	2.38262	2.77225	1.64289	1.75788
TAG(16:0/18:1/20:1)	16.79	904.833	[M+NH4]+	39.8332	30.9939	28.5687	48.269	52.3221	84.8934	73.0341	87.8235	570.204	429.593	350.996	360.968	39.7727	60.9894	65.9698	83.5278	67.6658	66.4133	72.0054	70.158	37.6816	34.9146	15.7751	11.9932	25.367	23.9375	42.2769	20.2273	593.412	1027.1	830.81	827.446	2.93988	1.62799	1.53154	1.56326	125.973	187.784	128.891	150.775	10.9862	14.0053	7.29373	8.8567	27.2473	33.8763
TAG(18:1/18:1/18:1)	16.543	902.818	[M+NH4]+	20.5552	16.8354	16.2775	24.2162	37.0012	46.008	49.5469	54.8327	231.669	200.716	181.8	170.408	30.5682	45.6927	48.851	54.7939	28.6317	30.6391	26.7651	29.7144	14.2663	13.0967	8.18324	6.60364	12.6426	13.4078	17.4814	11.1448	427.539	719.919	592.595	557.131	4.92523	5.57368	5.5646	4.46572	217.701	358.431	203.155	239.653	16.0192	19.3718	12.9092	13.8608	38.4169	45.2991
TAG(18:1/18:1/18:2)	16.303	900.802	[M+NH4]+	6.46065	5.2391	5.48919	6.78007	11.1332	12.6194	13.987	12.9804	42.5082	50.5483	45.5004	39.2291	8.51217	10.2327	11.4909	13.3137	7.39572	8.30748	6.37869	7.30239	3.64428	3.2824	2.51299	2.33579	4.49304	4.97057	5.4263	4.09858	28.2457	40.6008	38.1057	34.9572	0.676622	0.805722	0.83185	0.693609	36.007	53.2907	33.1353	36.59	2.27368	2.34986	2.2021	2.28764	3.57572	4.41732
TAG(18:1/20:4/20:5)	15.798	944.77	[M+NH4]+	2.50321	2.35755	2.23933	2.38571	6.58171	5.03853	5.08919	3.99041	120.762	85.3712	76.9515	60.0627	5.36245	3.88833	4.58045	5.51917	1.29277	1.30317	1.22123	1.26844	0.600152	0.51292	0.478635	0.506759	0.850466	1.22029	1.02547	0.861161	24.2132	25.3645	74.7763	60.4569	1.24187	0.915628	0.99217	0.978483	117.879	177.068	142.184	123.84	4.62299	4.24951	4.74705	5.0623	1.74171	1.88519
TAG(16:0/18:1/20:5)	15.99	896.771	[M+NH4]+	29.8119	25.402	27.8053	25.6098	51.3934	50.7768	48.1544	39.6458	407.02	413.596	402.21	352.248	37.4609	32.1067	37.1582	43.2277	14.6084	15.5318	13.2738	14.1615	7.3061	5.97378	5.81132	5.81423	9.97604	12.2201	11.4458	9.60735	129.551	144.597	283.085	204.166	5.65094	4.85559	5.01009	5.23878	320.625	492.028	360.38	339.21	16.7023	15.8337	17.2542	18.4228	15.433	16.6992
TAG(16:0/20:5/22:6)	15.834	942.756	[M+NH4]+	5.92189	5.37679	5.20647	4.82303	16.0096	12.7558	11.2299	8.65219	320.491	204.427	180.822	153.593	13.6707	9.44902	11.3325	13.1203	0.0111173	0.0138504	0.00285716	0.00272461	0.00179094	0.000676498	0.641572	0.696243	0.822522	1.35456	1.0727	0.876482	0.0777973	0.121574	235.705	0.208043	2.44741	1.58199	1.64213	1.89866	228.372	356.86	293.071	248.889	8.77251	8.53054	8.8419	9.55658	0.00424818	0
TAG(16:1/18:1/20:5)	15.782	894.755	[M+NH4]+	21.9799	19.462	20.2819	18.5018	42.0571	36.1149	31.5949	26.233	386.754	319.75	293.143	258.636	32.6931	24.1135	27.7728	32.9008	6.15959	6.49832	6.01847	5.97914	3.30324	2.69979	2.61827	2.74625	5.05888	7.30181	5.8744	5.22841	112.89	113.783	299.796	225.259	4.29187	3.21723	3.31956	3.6498	205.112	307.996	247.213	216.787	13.2336	12.3973	13.3132	14.1808	9.11437	9.55344
TAG(16:0/22:0/18:1)	17.16	934.881	[M+NH4]+	9.91705	7.58049	6.38699	12.8369	10.6161	21.0635	13.4406	19.8939	104.171	74.5309	60.964	49.4717	8.08162	9.05576	10.821	17.1718	17.9212	16.2009	21.3604	19.2626	11.0234	10.262	3.67123	2.44008	5.95052	4.64621	11.0495	4.12502	99.2332	163.676	141.376	159.256	0.195441	0.104161	0.0958505	0.092247	4.47437	4.29904	4.10747	4.74279	1.42678	1.65515	0.74475	0.990521	1.80564	2.53797
TAG(14:1/20:4/22:6)	15.376	914.725	[M+NH4]+	6.04476	5.29185	4.88396	4.3279	11.164	8.99175	7.72565	5.36374	512.488	194.041	147.984	130.157	8.60263	5.68557	6.75786	7.81874	1.19037	1.14915	1.42998	1.19175	0.587578	0.448392	0.476845	0.561762	0.986755	1.55415	1.21235	1.0765	57.0083	67.0958	309.987	221.516	0.981155	0.451592	0.453669	0.529286	129.417	221.659	165.375	144.344	3.29088	3.10075	3.2304	3.60353	1.72009	1.84408
TAG(16:0/18:1/22:1)	17.099	932.861	[M+NH4]+	41.6857	31.9045	27.0187	52.6988	45.3108	50.1522	25.5467	85.8092	439.199	304.982	243.511	207.825	35.1313	41.9305	42.6362	73.1834	79.4519	72.7324	96.8286	86.9557	48.2246	47.4424	17.0913	11.4117	27.1418	21.6317	50.2862	19.4007	310.374	519.722	448.023	474.103	0.772364	0.429294	0.409778	0.390629	21.3246	25.5791	22.2761	22.7226	4.56298	5.01224	2.52703	3.47811	6.3728	8.53507
TAG(18:1/22:1/20:5)	16.727	978.849	[M+NH4]+	9.45159	7.5855	7.06797	11.2978	10.462	15.5812	15.0954	16.8178	466.142	363.936	295.715	295.688	9.87307	15.3346	16.8032	20.5467	11.83	12.6864	11.7265	12.2446	4.40055	4.07649	2.1456	1.67027	3.41028	3.14427	5.13613	2.73784	29.7848	49.8036	48.2361	47.709	0.298223	0.219943	0.218798	0.188589	25.5747	36.6557	25.9902	28.7484	0.752961	0.883648	0.559408	0.644328	1.10256	1.36978
TAG(18:1/18:1/20:1)	16.856	930.849	[M+NH4]+	19.3922	14.7933	13.6561	24.5886	29.3462	48.7116	40.2963	55.4149	225.513	171.472	134.613	137.476	27.3491	41.2081	45.7376	61.6266	32.1512	32.6411	34.0183	34.2869	18.5327	17.9885	7.46587	5.51865	12.0527	10.7078	19.6701	8.84364	214.348	378.384	327.001	314.998	0.73262	0.512249	0.485729	0.446121	34.0828	45.6756	34.6362	39.3411	2.91811	3.39929	1.95953	2.28527	7.36369	9.7223
TAG(16:0/18:1/22:5)	16.289	924.801	[M+NH4]+	17.6039	14.2063	14.4879	17.6193	25.1601	29.0574	31.2452	28.5465	361.866	342.413	332.055	291.684	21.0499	24.2895	27.0831	31.3957	17.4472	19.3045	15.346	17.2554	7.02327	6.04128	4.90472	4.50577	8.26041	9.4217	10.0373	7.81031	63.0813	87.5002	99.8156	85.4613	2.57052	2.63188	2.63962	2.34924	212.646	318.201	199.033	222.094	8.71258	8.68797	8.42253	9.06441	7.83337	9.19269
TAG(18:1/18:1/20:5)	16.076	922.787	[M+NH4]+	15.3812	12.8045	13.5282	14.0791	28.2967	29.606	28.7543	23.9455	396.613	420.615	398.645	350.085	26.3568	26.1898	29.6153	33.9776	8.31269	8.95132	7.71016	8.15629	3.67388	3.04587	2.83879	2.75928	4.81877	6.01459	5.58709	4.73313	91.0112	108.796	184.785	139.464	4.80963	4.41117	4.5379	4.41599	303.284	447.052	297.763	314.646	15.3776	15.3903	15.5679	16.2673	12.5285	14.2493
TAG(16:0/18:2/22:6)	15.889	920.771	[M+NH4]+	6.44841	5.68852	5.87043	5.38607	13.3703	12.0236	10.8293	9.03222	180.16	168.172	153.411	141.393	12.9556	10.1562	11.6599	14.0704	2.23889	2.39227	2.18407	2.22145	1.16088	0.921488	0.910596	0.929271	1.64337	2.24076	1.98719	1.71147	42.4693	46.8977	108.322	74.4196	1.81848	1.50146	1.55107	1.64938	106.104	164.53	121.424	111.959	6.24739	5.94447	6.67264	6.96671	3.85581	4.11065
TAG(16:0/22:0/20:1)	17.541	962.903	[M+NH4]+	6.60586	5.24106	4.53386	8.70664	7.53673	14.8655	7.65896	12.5557	41.0133	32.3791	27.5715	19.4836	5.3355	4.64697	5.40523	10.7106	0.582549	0.722485	20.7713	0.854265	11.2831	10.9512	3.23268	1.93838	6.21212	4.16661	11.9462	3.80021	34.8773	62.4201	60.676	70.5088	0.0733061	0.0304737	0.0290686	0.0278755	0.67203	0.7303	0.747789	0.690591	0.583948	0.727787	0.280121	0.473113	0.575629	0.971051
TAG(16:2/20:4/22:6)	15.474	940.74	[M+NH4]+	2.20815	1.98777	1.84657	1.66019	4.80395	3.78521	3.34736	2.4424	191.214	81.4353	64.9519	55.9418	3.96374	2.62662	3.21946	3.66049	0.517935	0.493055	0.555706	0.511477	0.260626	0.211209	0.215417	0.249106	0.370104	0.620607	0.437312	0.406093	25.4481	27.0193	124.46	88.5486	0.726042	0.358966	0.343819	0.428444	93.4066	152.588	117.538	102.27	2.79872	2.66359	2.79099	2.99044	0.82547	0.88901
TAG(16:0/20:1/22:1)	17.491	960.887	[M+NH4]+	29.9143	23.7744	20.2158	38.9705	34.3426	66.897	22.0918	57.7175	247.928	159.791	132.106	97.7142	26.2333	21.5812	12.5136	35.5349	68.7314	60.7306	94.0986	76.7059	51.4837	48.9839	14.5765	8.75828	26.9626	18.2826	52.9051	16.7823	165.261	267.588	234.307	265.708	0.33037	0.152934	0.138009	0.127864	3.7708	4.2645	3.68306	3.83232	2.28388	2.83556	1.09661	1.6987	2.68953	4.10726
TAG(20:0/16:1/22:2)	17.208	958.88	[M+NH4]+	18.235	14.4682	11.827	23.0469	26.253	50.5537	33.2935	49.9394	219.526	156.322	122.371	100.036	25.4733	29.156	34.3942	56.7927	38.5061	36.7598	45.926	42.0077	25.1899	24.3947	8.25648	5.53906	13.6188	9.76973	25.2032	9.16518	128.708	220.201	181.45	195.327	0.287147	0.150631	0.135454	0.141794	6.97112	7.7657	7.47938	6.94697	1.50713	1.57973	0.781865	1.11467	2.40683	3.36188
TAG(18:0/20:1/20:5)	16.608	952.832	[M+NH4]+	11.448	9.43564	8.94829	13.4793	14.6468	19.0516	20.5352	21.3042	346.927	269.975	251.4	232.907	12.283	18.1065	20.4434	23.3889	15.6357	16.9762	14.5101	16.0491	5.9863	5.41617	3.32763	2.63178	5.49317	5.34267	7.71849	4.664	34.2144	49.2846	44.4347	42.9749	0.548852	0.510645	0.539285	0.423145	58.2096	88.5249	55.3796	62.2728	1.63526	1.85404	1.42643	1.52196	1.79995	2.62782
TAG(16:0/22:2/20:5)	16.343	950.818	[M+NH4]+	10.7814	9.02434	8.52729	11.4739	14.6248	17.0641	19.0465	18.7489	489.222	421.857	400.502	353.012	15.4382	19.1601	19.6628	24.259	11.4929	12.7015	10.4802	11.6713	3.9761	3.50581	2.63252	2.33271	4.17851	4.66269	5.44116	0.00127026	50.1299	73.3837	69.8847	63.0181	1.64168	1.76457	1.81301	1.48688	164.781	258.706	150.114	176.005	0.00477503	5.82364	5.53796	5.78034	5.25675	6.33108
TAG(18:1/18:1/22:6)	16.207	948.802	[M+NH4]+	4.44749	3.71279	4.04858	4.33602	6.84157	7.97693	7.94856	7.10497	165.222	179.974	171.551	147.364	8.15768	8.94047	10.1792	11.3534	2.95166	3.26348	2.72802	2.95466	1.09172	0.92268	0.819917	0.764671	1.29939	1.55257	1.58402	1.29069	47.0475	63.8447	87.6904	67.6527	2.08738	2.20623	2.25361	2.03979	172.905	260.822	157.323	182.726	7.46784	7.9594	7.58206	7.91105	5.55873	6.72
TAG(16:0/22:1/22:1)	17.845	988.918	[M+NH4]+	11.472	10.116	8.43042	15.342	18.6613	27.8626	11.6239	15.153	90.1172	57.622	45.6264	32.8579	14.4348	8.63842	9.68877	24.8042	32.2494	27.9053	52.1565	40.6721	27.0176	23.0501	8.4994	4.26823	16.1015	10.0962	33.8064	9.22261	29.8033	54.7287	41.0113	55.4686	0.0768841	0.0329427	0.0303043	0.0246812	0.372447	0.239895	0.306117	0.385603	0.54168	0.74512	0.29799	0.476284	0.683716	1.08485
TAG(22:0/16:1/22:1)	17.821	988.919	[M+NH4]+	11.3963	10.0594	7.95006	15.2486	16.5171	24.878	10.3517	16.3762	90.0566	53.5259	42.8325	32.3356	14.0317	7.68553	8.90996	17.4299	15.9559	11.1007	27.6948	17.2966	14.9773	11.9986	3.82287	4.27676	7.31034	10.1127	14.3193	9.23698	33.4641	59.5268	36.0957	69.3561	0.0833464	0.027052	0.028829	0.0361965	0.334413	0.366844	0.309023	0.369346	0.540706	0.714239	0.296483	0.476319	0.743745	1.06435
TAG(18:1/20:1/22:1)	17.567	986.912	[M+NH4]+	13.8812	11.7818	9.86039	18.1201	24.6161	47.2116	23.8628	39.5147	157.272	93.7712	77.1406	55.9761	24.5932	20.5522	24.0359	46.4856	36.3343	32.3616	49.8996	42.4589	32.8448	31.6211	9.3408	5.62641	17.9157	12.083	36.0506	10.6273	77.0383	129.488	118.558	128.925	0.174794	0.0725846	0.0694024	0.0707694	1.12725	1.21058	1.18446	1.09246	0.940917	1.17887	0.457301	0.745254	1.24781	1.85854
TAG(18:0/20:1/22:5)	16.961	980.866	[M+NH4]+	5.69717	4.23145	3.91208	6.98354	6.07103	9.63069	8.59398	10.6431	187.126	149.884	116.383	113.529	5.60429	7.98462	9.196	12.3942	9.40773	10.1613	9.61079	10.002	3.90715	3.9357	1.69915	1.23423	2.77859	2.43641	4.38653	1.99991	33.0434	57.5899	52.2207	52.5601	0.178565	0.078382	0.0875571	0.0827445	9.10602	8.06445	9.24521	8.50379	0.364918	0.371055	0.208365	0.331873	0.874856	1.23015
TAG(16:0/22:1/22:6)	16.727	978.847	[M+NH4]+	9.54208	7.66597	7.11105	11.365	10.5245	15.496	14.9042	16.9459	467.827	351.243	293.905	289.314	9.99626	14.9894	16.5067	20.2878	11.8525	12.6964	11.7589	12.2723	4.41524	4.13606	2.17297	1.692	3.42788	3.17117	5.1501	2.76912	29.9188	49.9067	48.5994	47.9182	0.304164	0.219837	0.215733	0.188564	25.7327	36.98	25.3662	27.9659	0.75141	0.88241	0.556416	0.642299	1.1035	1.36715
TAG(20:0/22:0/20:2)	18.072	1016.95	[M+NH4]+	2.48851	2.16339	1.85934	3.24441	7.1925	14.4301	6.28499	7.56669	20.1637	15.0204	10.8549	8.04101	7.28855	5.01527	6.03667	12.6557	5.01378	6.57427	7.74839	6.03674	6.59011	3.95177	4.2682	2.2064	4.08135	5.00503	7.46258	4.62573	3.05397	4.7726	7.03965	6.76284	0.0142679	0.00499486	0.00422665	0.00463853	0.0113904	0.00882676	0.00931852	0.0709234	0.0757378	0.0955532	0.0533955	0.0738878	0.0952321	0.144291
TAG(16:1/22:1/24:1)	17.937	1014.94	[M+NH4]+	6.3924	5.98791	4.86991	8.25815	16.371	33.1647	14.0325	17.8359	67.5029	38.8233	29.2278	22.3799	19.5809	13.6381	16.4183	34.5682	24.1202	5.80516	39.8601	32.3483	30.0591	26.3714	9.56665	5.02752	19.5904	12.147	42.5718	11.0066	10.343	18.4748	19.7844	23.2659	0.0507431	0.0161666	0.0160549	0.0217022	0.0781553	0.0711088	0.095045	0.0638769	0.246413	0.33949	0.144902	0.221852	0.239377	0.38382
TAG(20:0/22:1/22:1)	18.373	1044.98	[M+NH4]+	0.623763	0.519035	0.445216	0.745222	2.81882	5.01704	2.26418	2.25253	5.24031	3.24104	2.28827	1.58994	6.30033	3.45411	4.4394	9.11145	4.24579	3.77511	7.29849	5.7269	5.55226	4.38	1.95999	1.05767	4.03316	2.31891	7.95591	2.24809	0.332306	0.851698	0.525421	0.925237	0.00228615	0.0010085	0.00109581	0.00118288	0	0	0	0	0.0184562	0.0215209	0.0140081	0.0181891	0.0111406	0.0130152
TAG(20:0/22:1/22:2)	18.337	1042.98	[M+NH4]+	2.29302	1.87232	1.69156	2.49935	6.82097	12.2971	5.41121	5.48074	17.7341	10.2929	7.84124	5.75167	15.0486	8.30778	10.5636	21.4371	14.2205	11.8429	23.9293	18.3102	16.5393	13.0759	6.24217	3.29795	13.3733	7.65401	25.6104	7.3568	1.61865	3.35668	4.43425	5.77381	0.0129549	0.00486043	0.00458222	0.0053602	0	0	0	0	0.0599655	0.0685546	0.0480838	0.0617883	0.0448506	0.0741466
TAG(20:1/22:1/24:1)	18.746	1071	[M+NH4]+	0.535904	0.464121	0.419317	0.536916	1.83125	2.49205	1.4195	1.28857	2.71428	1.65485	1.14148	0.0855191	12.0149	6.00077	7.38276	13.2353	3.13466	2.7867	6.3318	4.76778	5.33629	3.74571	2.13143	1.37503	5.09123	3.37971	7.69818	2.87142	0.231088	0.660525	0.814003	0.928425	0.00181878	0.000963141	0.000955339	0.00100884	0	0	0	0	0.0139778	0.01624	0.0101178	0.0126973	0.00646977	0.00863219
TAG(22:1/22:1/22:1)	18.768	1071.01	[M+NH4]+	0.535683	0.463905	0.420069	0.536714	1.82914	2.488	1.41778	1.28698	2.71428	1.64882	1.14148	0.825702	12.0194	6.00866	7.39282	13.2359	3.11869	2.76801	6.33382	4.75085	5.32936	3.72967	2.12779	1.36946	5.07583	3.37435	7.70796	2.86706	0.231088	0.660525	0.814003	0.928425	0.00181878	0.000963549	0.000955339	0.00100884	0	0	0	0	0.0138886	0.0162317	0.0101107	0.0126973	0.00646977	0.00863219
TAG(22:0/24:1/22:2)	19.204	1099.04	[M+NH4]+	0.0618975	0.0490829	0.0489511	0.056325	0.178373	0.238226	0.14535	0.128379	0.1732	0.103826	0.0870886	0.0582286	2.38569	1.46707	1.78433	2.69369	0.24284	0.250792	0.682932	0.514128	0.594482	0.410247	0.302937	0.21282	0.638049	0.549149	0.835728	0.421942	0	0	0	0	0	0	0	0	0	0	0	0	0.00135945	0.000326884	0.000289325	0.000862232	0	0
TAG(O-18:1/16:0/18:1)	17.004	862.823	[M+NH4]+	0.0101454	0.0152302	0.00932216	0.028037	0.0187106	0.0477296	0.0181607	0.0191982	1.73645	1.46178	1.09281	1.08521	0.0183461	0.0231614	0.0330224	0.0501113	0.0808619	0.0803685	0.0882141	0.0930536	0.01592	0.0260681	0.00843	0.00598437	0.0112866	0.00613858	0.015539	0.00510931	11.3098	20.9099	15.1656	15.242	0.0109928	0.00824404	0.00673586	0.00566893	1.6992	1.76239	1.69795	1.72367	0.100411	0.110832	0.0537191	0.0721992	0.37265	0.517084
LPC 14:0	9.288	468.309	[M+H]+	2.25183	2.22505	2.26997	1.47109	0.729375	0.82395	0.728193	0.770684	1.64827	1.7581	1.81163	1.7432	1.41159	1.59491	1.55389	1.43435	2.17948	2.21662	2.26471	2.34179	0.937574	0.931588	1.04787	0.990601	0.10829	0.11264	0.111077	0.115902	0.421946	0.464212	0.468214	0.467787	0.0669423	0.0777991	0.0642733	0.110531	0.24769	0.243246	0.258811	0.427489	1.62172	1.74947	1.62327	1.5001	0.168404	0.174338
LPC 15:0	9.776	482.324	[M+H]+	0.999128	0.900159	0.869584	0.708887	0.279138	0.300294	0.283356	0.302909	1.55269	1.63688	1.77145	1.60101	0.655674	0.727618	0.716029	0.696517	0.944217	0.740477	0.882573	0.824625	0.266676	0.293124	0.347114	0.280052	0.0565062	0.059201	0.0582948	0.0583838	0.355701	0.433854	0.421092	0.341608	0.0562757	0.0748814	0.0536601	0.0992658	0.238985	0.239152	0.230557	0.324954	1.96057	2.00071	1.9492	1.89212	0.192771	0.259246
LPC 16:1	9.669	494.325	[M+H]+	7.91666	7.96003	8.09044	5.93763	3.1878	3.24109	3.27066	3.50015	5.10852	5.24261	5.46048	5.36959	3.31611	3.68531	3.66625	3.51523	5.68242	5.66339	5.59773	5.90389	2.72407	2.753	2.89533	2.87247	0.182243	0.191009	0.182913	0.185791	2.51159	2.72698	2.7113	2.66152	0.405489	0.440299	0.382207	0.486647	2.76477	2.76556	2.86994	3.10754	6.05586	5.59515	5.90776	5.95885	1.15078	1.23559
LPC 17:0	10.431	510.356	[M+H]+	2.60825	1.97357	1.82418	1.61666	0.608882	0.759191	0.553385	0.612304	2.83205	3.0272	3.53988	2.93526	1.95119	2.15894	2.0552	2.00265	0.771464	0.58542	0.76402	0.659989	0.191936	0.207857	0.261649	0.190256	4.26975	4.72499	4.53653	4.49662	0.272093	0.274368	0.272248	0.269232	0.0586291	0.0596238	0.0570061	0.0627828	0.318186	0.300651	0.309979	0.32705	5.9672	5.34998	5.75213	6.03602	0.20154	0.218154
LPC 17:1	10.166	508.34	[M+H]+	0.374944	0.337377	0.332903	0.319473	0.15813	0.186667	0.154786	0.167713	0.580738	0.60712	0.655241	0.616177	0.249016	0.286001	0.276157	0.267975	0.212455	0.205987	0.220463	0.214722	0.117231	0.118262	0.134251	0.123772	0.0325282	0.0301673	0.0323717	0.0314828	0.20613	0.24802	0.247434	0.206243	0.046269	0.06647	0.043455	0.117137	0.241579	0.231175	0.236775	0.346179	1.09096	1.01678	1.05994	1.04601	0.0930095	0.111964
LPC 18:1	10.66	522.356	[M+H]+	5.30056	5.07378	5.25118	5.22963	6.09287	6.35765	6.24619	6.46205	6.01842	5.94202	5.71167	5.84903	8.77486	9.24475	9.19733	8.87271	3.56185	3.5322	3.43406	3.55894	3.67824	3.49877	3.56276	3.67561	0.32717	0.330211	0.327834	0.324611	3.61048	3.71781	3.72091	3.73926	1.64017	1.61227	1.55921	1.93331	3.53875	3.44186	3.51312	3.73776	11.3733	11.5433	11.4014	11.3274	2.19572	2.23085
LPC 19:2	9.655	534.357	[M+H]+	0.0371519	0.0382747	0.0390245	0.0240585	0.017742	0.0174826	0.0183632	0.0190082	0.0999278	0.10835	0.110377	0.111018	0.0865005	0.09569	0.092458	0.0911831	0.0275599	0.0288819	0.0290148	0.0316116	0.0247556	0.0255612	0.026569	0.0265554	0.54545	0.585515	0.552183	0.555439	0.00534495	0.00509481	0.00376036	0.0049963	0.00131964	0.00178272	0.00204998	0.00169831	0.00744552	0.00395697	0.00772488	0.00217095	0.0135587	0.0134565	0.0135138	0.026692	0.00282735	0.00311464
LPC 20:0	11.269	552.402	[M+H]+	0.238337	0.231404	0.237693	0.215831	0.26267	0.288353	0.247105	0.259686	0.88733	0.863933	1.00344	0.874741	1.27411	1.40983	1.29011	1.20923	0.0650907	0.0631053	0.0604885	0.066484	0.0436254	0.0407227	0.0472365	0.0450408	0.272028	0.285999	0.266693	0.276915	0.035683	0.0381659	0.0371638	0.0321575	0.0198848	0.0235603	0.0169243	0.0541107	0.0509097	0.0434191	0.0416551	0.0678399	2.47374	2.96905	2.31938	2.04739	0.017549	0.0182234
LPC 20:1	11.338	550.386	[M+H]+	0.660058	0.64729	0.647322	0.60348	0.899781	0.953777	0.855034	0.90329	1.20338	1.1085	1.21281	1.1105	1.40997	1.54342	1.44685	1.34623	0.727473	0.691338	0.702275	0.745388	0.492305	0.461884	0.520572	0.479785	0.0665136	0.0670147	0.0649783	0.0660904	0.12747	0.134692	0.134551	0.120571	0.0532406	0.0525562	0.0448173	0.0975672	0.15912	0.129348	0.125526	0.186186	1.65945	2.14212	1.54911	1.40527	0.137683	0.145275
LPC 20:5	9.517	542.323	[M+H]+	3.97403	4.07816	4.17977	2.67636	11.6607	12.3694	11.7489	12.4581	4.60956	4.74844	4.97723	4.96182	10.6537	11.7941	11.6818	10.9517	3.74142	3.91227	3.79568	4.0117	11.2347	11.3147	12.0384	11.4701	0.119419	0.130573	0.120583	0.121213	2.5136	2.62923	2.66067	2.74261	3.20445	3.50386	3.09425	4.23767	5.91454	5.94405	6.32674	6.72489	12.1529	12.4058	12.0603	11.925	1.49849	1.49686
LPC 22:1	12.035	578.416	[M+H]+	0.394512	0.352107	0.331253	0.326901	0.197289	0.217497	0.167118	0.181363	0.822031	0.727585	0.80971	0.743786	0.533701	0.536212	0.514157	0.483596	0.449588	0.443646	0.48544	0.476186	0.168933	0.167025	0.187507	0.166426	0.0606215	0.057611	0.0580028	0.0559006	0.0212106	0.0240832	0.0212737	0.0212384	0.00500415	0.00541831	0.00515164	0.0118111	0.0184983	0.015684	0.0160809	0.0220662	0.214761	0.271454	0.189899	0.184049	0.0159475	0.0190179
LPC O-14:0	9.8	454.329	[M+H]+	0.478693	0.376561	0.347103	0.29931	0.313662	0.356053	0.281595	0.319054	0.741605	0.807067	0.911119	0.776641	0.387126	0.437206	0.41311	0.412986	0.3883	0.22851	0.357233	0.292733	0.170902	0.202781	0.26635	0.178869	1.27889	1.38608	1.3635	1.35094	0.0338355	0.0481694	0.0461902	0.0298609	0.00531451	0.00997978	0.00552276	0.0180763	0.0227989	0.0217963	0.0200326	0.0421294	0.225944	0.276782	0.236242	0.213478	0.0236179	0.0353901
[truncated: 10 more columns]
